# Supplementary material for: Bidirectional Mendelian Randomization Analysis to Study the Relationship Between Human Skin Microbiota and Radiation-Induced Skin Toxicity
Source: Microorganisms. 2025 Jan 17;13(1):194. doi: 10.3390/microorganisms13010194 (PMC11767967; doi:10.3390/microorganisms13010194)
Supplement: Supplementary file 1 [file microorganisms-13-00194-s001.zip › Table S1.xlsx]

## Sheet: Sheet1
Table S1. Summary of GWAS statistics for human skin microbiota from the EMBL-EBI GWAS Catalog database
GWAS ID	Reported trait	Microbiotal feature	Skin sample site 1	Cohort 1	Skin sample site 2	Cohort 2
GCST90133164	Univariate microbial feature (genus: chryseobacterium) at the antecubital fossa (moist skin)	genus: chryseobacterium	Antecubital fossa	KORA FF4	Antecubital fossa	PopGen
GCST90133165	Univariate microbial feature (genus: acinetobacter) at the antecubital fossa (moist skin)	genus: acinetobacter	Antecubital fossa	KORA FF4	Antecubital fossa	PopGen
GCST90133166	Univariate microbial feature (genus: paracoccus) at the antecubital fossa (moist skin)	genus: paracoccus	Antecubital fossa	KORA FF4	Antecubital fossa	PopGen
GCST90133167	Univariate microbial feature (genus: rothia) at the antecubital fossa (moist skin)	genus: rothia	Antecubital fossa	KORA FF4	Antecubital fossa	PopGen
GCST90133168	Univariate microbial feature (asv: asv005) at the antecubital fossa (moist skin)	P. granulosum	Antecubital fossa	KORA FF4	Antecubital fossa	PopGen
GCST90133169	Univariate microbial feature (asv: asv013) at the antecubital fossa (moist skin)	S. epidermidis	Antecubital fossa	KORA FF4	Antecubital fossa	PopGen
GCST90133170	Univariate microbial feature (asv: asv019) at the antecubital fossa (moist skin)	M. luteus	Antecubital fossa	KORA FF4	Antecubital fossa	PopGen
GCST90133171	Univariate microbial feature (asv: asv037) at the antecubital fossa (moist skin)	E. aerosaccus	Antecubital fossa	KORA FF4	Antecubital fossa	PopGen
GCST90133172	Univariate microbial feature (asv: asv002) at the antecubital fossa (moist skin)	Staphylococcus (unc.)	Antecubital fossa	KORA FF4	Antecubital fossa	PopGen
GCST90133173	Univariate microbial feature (asv: asv003) at the antecubital fossa (moist skin)	Staphylococcus (unc.)	Antecubital fossa	KORA FF4	Antecubital fossa	PopGen
GCST90133174	Univariate microbial feature (class: alphaproteobacteria) at the dorsal or volar forearm (dry skin)	class: alphaproteobacteria	Dorsal forearm	PopGen	Volar forearm	PopGen
GCST90133175	Univariate microbial feature (asv: asv004) at the antecubital fossa (moist skin)	Corynebacterium (unc.)	Antecubital fossa	KORA FF4	Antecubital fossa	PopGen
GCST90133176	Univariate microbial feature (asv: asv006) at the antecubital fossa (moist skin)	S. hominis	Antecubital fossa	KORA FF4	Antecubital fossa	PopGen
GCST90133177	Univariate microbial feature (asv: asv008) at the antecubital fossa (moist skin)	Staphylococcus (unc.)	Antecubital fossa	KORA FF4	Antecubital fossa	PopGen
GCST90133178	Univariate microbial feature (asv: asv010) at the antecubital fossa (moist skin)	Staphylococcus (unc.)	Antecubital fossa	KORA FF4	Antecubital fossa	PopGen
GCST90133179	Univariate microbial feature (asv: asv011) at the antecubital fossa (moist skin)	Staphylococcus (unc.)	Antecubital fossa	KORA FF4	Antecubital fossa	PopGen
GCST90133180	Univariate microbial feature (asv: asv012) at the antecubital fossa (moist skin)	S. hominis	Antecubital fossa	KORA FF4	Antecubital fossa	PopGen
GCST90133181	Univariate microbial feature (asv: asv015) at the antecubital fossa (moist skin)	Corynebacterium (unc.)	Antecubital fossa	KORA FF4	Antecubital fossa	PopGen
GCST90133182	Univariate microbial feature (asv: asv016) at the antecubital fossa (moist skin)	Enhydrobacter (unc.)	Antecubital fossa	KORA FF4	Antecubital fossa	PopGen
GCST90133183	Univariate microbial feature (asv: asv021) at the antecubital fossa (moist skin)	Micrococcus (unc.)	Antecubital fossa	KORA FF4	Antecubital fossa	PopGen
GCST90133184	Univariate microbial feature (asv: asv022) at the antecubital fossa (moist skin)	S. salivarius	Antecubital fossa	KORA FF4	Antecubital fossa	PopGen
GCST90133185	Univariate microbial feature (order: bacteroidales) at the dorsal or volar forearm (dry skin)	order: bacteroidales	Dorsal forearm	PopGen	Volar forearm	PopGen
GCST90133186	Univariate microbial feature (asv: asv026) at the antecubital fossa (moist skin)	Cloacibacterium (unc.)	Antecubital fossa	KORA FF4	Antecubital fossa	PopGen
GCST90133187	Univariate microbial feature (asv: asv039) at the antecubital fossa (moist skin)	Acinetobacter (unc.)	Antecubital fossa	KORA FF4	Antecubital fossa	PopGen
GCST90133188	Univariate microbial feature (asv: asv042) at the antecubital fossa (moist skin)	Acinetobacter (unc.)	Antecubital fossa	KORA FF4	Antecubital fossa	PopGen
GCST90133189	Univariate microbial feature (asv: asv045) at the antecubital fossa (moist skin)	Acinetobacter (unc.)	Antecubital fossa	KORA FF4	Antecubital fossa	PopGen
GCST90133190	Univariate microbial feature (asv: asv054) at the antecubital fossa (moist skin)	Enhydrobacter (unc.)	Antecubital fossa	KORA FF4	Antecubital fossa	PopGen
GCST90133191	Univariate microbial feature (asv: asv057) at the antecubital fossa (moist skin)	A. johnsonii	Antecubital fossa	KORA FF4	Antecubital fossa	PopGen
GCST90133192	Univariate microbial feature (order: actinomycetales) at the forehead or retroauricular (sebaceous skin)	order: actinomycetales	Forehead	PopGen	Retroauricular fold	KORA FF4
GCST90133193	Univariate microbial feature (phylum: firmicutes) at the forehead or retroauricular (sebaceous skin)	phylum: firmicutes	Forehead	PopGen	Retroauricular fold	KORA FF4
GCST90133194	Univariate microbial feature (phylum: proteobacteria) at the forehead or retroauricular (sebaceous skin)	phylum: proteobacteria	Forehead	PopGen	Retroauricular fold	KORA FF4
GCST90133195	Univariate microbial feature (class: bacilli) at the forehead or retroauricular (sebaceous skin)	class: bacilli	Forehead	PopGen	Retroauricular fold	KORA FF4
GCST90133196	Univariate microbial feature (order: bacillales) at the dorsal or volar forearm (dry skin)	order: bacillales	Dorsal forearm	PopGen	Volar forearm	PopGen
GCST90133197	Univariate microbial feature (class: betaproteobacteria) at the forehead or retroauricular (sebaceous skin)	class: betaproteobacteria	Forehead	PopGen	Retroauricular fold	KORA FF4
GCST90133198	Univariate microbial feature (class: gammaproteobacteria) at the forehead or retroauricular (sebaceous skin)	class: gammaproteobacteria	Forehead	PopGen	Retroauricular fold	KORA FF4
GCST90133199	Univariate microbial feature (genus: staphylococcus) at the forehead or retroauricular (sebaceous skin)	genus: staphylococcus	Forehead	PopGen	Retroauricular fold	KORA FF4
GCST90133200	Univariate microbial feature (family: neisseriaceae) at the forehead or retroauricular (sebaceous skin)	family: neisseriaceae	Forehead	PopGen	Retroauricular fold	KORA FF4
GCST90133201	Univariate microbial feature (genus: propionibacterium) at the forehead or retroauricular (sebaceous skin)	genus: propionibacterium	Forehead	PopGen	Retroauricular fold	KORA FF4
GCST90133202	Univariate microbial feature (genus: corynebacterium) at the forehead or retroauricular (sebaceous skin)	genus: corynebacterium	Forehead	PopGen	Retroauricular fold	KORA FF4
GCST90133203	Univariate microbial feature (asv: asv001) at the forehead or retroauricular (sebaceous skin)	P. acnes	Forehead	PopGen	Retroauricular fold	KORA FF4
GCST90133204	Univariate microbial feature (asv: asv005) at the forehead or retroauricular (sebaceous skin)	P. granulosum	Forehead	PopGen	Retroauricular fold	KORA FF4
GCST90133205	Univariate microbial feature (asv: asv033) at the forehead or retroauricular (sebaceous skin)	S. capitis	Forehead	PopGen	Retroauricular fold	KORA FF4
GCST90133206	Univariate microbial feature (asv: asv002) at the forehead or retroauricular (sebaceous skin)	Staphylococcus (unc.)	Forehead	PopGen	Retroauricular fold	KORA FF4
GCST90133207	Univariate microbial feature (order: burkholderiales) at the dorsal or volar forearm (dry skin)	order: burkholderiales	Dorsal forearm	PopGen	Volar forearm	PopGen
GCST90133208	Univariate microbial feature (asv: asv004) at the forehead or retroauricular (sebaceous skin)	Corynebacterium (unc.)	Forehead	PopGen	Retroauricular fold	KORA FF4
GCST90133209	Univariate microbial feature (asv: asv007) at the forehead or retroauricular (sebaceous skin)	Anaerococcus (unc.)	Forehead	PopGen	Retroauricular fold	KORA FF4
GCST90133210	Univariate microbial feature (asv: asv008) at the forehead or retroauricular (sebaceous skin)	Staphylococcus (unc.)	Forehead	PopGen	Retroauricular fold	KORA FF4
GCST90133211	Univariate microbial feature (asv: asv010) at the forehead or retroauricular (sebaceous skin)	Staphylococcus (unc.)	Forehead	PopGen	Retroauricular fold	KORA FF4
GCST90133212	Univariate microbial feature (asv: asv013) at the forehead or retroauricular (sebaceous skin)	S. epidermidis	Forehead	PopGen	Retroauricular fold	KORA FF4
GCST90133213	Univariate microbial feature (asv: asv015) at the forehead or retroauricular (sebaceous skin)	Corynebacterium (unc.)	Forehead	PopGen	Retroauricular fold	KORA FF4
GCST90133214	Univariate microbial feature (asv: asv093) at the forehead or retroauricular (sebaceous skin)	Staphylococcus (unc.)	Forehead	PopGen	Retroauricular fold	KORA FF4
GCST90133215	Univariate microbial feature (asv: asv122) at the forehead or retroauricular (sebaceous skin)	Staphylococcus (unc.)	Forehead	PopGen	Retroauricular fold	KORA FF4
GCST90133216	Univariate microbial feature (family: moraxellaceae) at the dorsal or volar forearm (dry skin)	family: moraxellaceae	Dorsal forearm	PopGen	Volar forearm	PopGen
GCST90133217	Univariate microbial feature (family: neisseriaceae) at the dorsal or volar forearm (dry skin)	family: neisseriaceae	Dorsal forearm	PopGen	Volar forearm	PopGen
GCST90133218	Univariate microbial feature (order: lactobacillales) at the dorsal or volar forearm (dry skin)	order: lactobacillales	Dorsal forearm	PopGen	Volar forearm	PopGen
GCST90133219	Univariate microbial feature (genus: haemophilus) at the dorsal or volar forearm (dry skin)	genus: haemophilus	Dorsal forearm	PopGen	Volar forearm	PopGen
GCST90133220	Univariate microbial feature (family: rhodobacteraceae) at the dorsal or volar forearm (dry skin)	family: rhodobacteraceae	Dorsal forearm	PopGen	Volar forearm	PopGen
GCST90133221	Univariate microbial feature (asv: asv001) at the dorsal or volar forearm (dry skin)	P. acnes	Dorsal forearm	PopGen	Volar forearm	PopGen
GCST90133222	Univariate microbial feature (order: actinomycetales) at the dorsal or volar forearm (dry skin)	order: actinomycetales	Dorsal forearm	PopGen	Volar forearm	PopGen
GCST90133223	Univariate microbial feature (genus: staphylococcus) at the dorsal or volar forearm (dry skin)	genus: staphylococcus	Dorsal forearm	PopGen	Volar forearm	PopGen
GCST90133224	Univariate microbial feature (genus: corynebacterium) at the dorsal or volar forearm (dry skin)	genus: corynebacterium	Dorsal forearm	PopGen	Volar forearm	PopGen
GCST90133225	Univariate microbial feature (family: clostridiales) at the incertae (dry skin)	family: clostridiales	Dorsal forearm	PopGen	Volar forearm	PopGen
GCST90133226	Univariate microbial feature (asv: asv009) at the dorsal or volar forearm (dry skin)	D. nitroreducens	Dorsal forearm	PopGen	Volar forearm	PopGen
GCST90133227	Univariate microbial feature (family: micrococcaceae) at the dorsal or volar forearm (dry skin)	family: micrococcaceae	Dorsal forearm	PopGen	Volar forearm	PopGen
GCST90133228	Univariate microbial feature (family: streptococcaceae) at the dorsal or volar forearm (dry skin)	family: streptococcaceae	Dorsal forearm	PopGen	Volar forearm	PopGen
GCST90133229	Univariate microbial feature (genus: bacteroides) at the dorsal or volar forearm (dry skin)	genus: bacteroides	Dorsal forearm	PopGen	Volar forearm	PopGen
GCST90133230	Univariate microbial feature (genus: anaerococcus) at the dorsal or volar forearm (dry skin)	genus: anaerococcus	Dorsal forearm	PopGen	Volar forearm	PopGen
GCST90133231	Univariate microbial feature (genus: enhydrobacter) at the dorsal or volar forearm (dry skin)	genus: enhydrobacter	Dorsal forearm	PopGen	Volar forearm	PopGen
GCST90133232	Univariate microbial feature (genus: micrococcus) at the dorsal or volar forearm (dry skin)	genus: micrococcus	Dorsal forearm	PopGen	Volar forearm	PopGen
GCST90133233	Univariate microbial feature (phylum: firmicutes) at the dorsal or volar forearm (dry skin)	phylum: firmicutes	Dorsal forearm	PopGen	Volar forearm	PopGen
GCST90133234	Univariate microbial feature (genus: streptococcus) at the dorsal or volar forearm (dry skin)	genus: streptococcus	Dorsal forearm	PopGen	Volar forearm	PopGen
GCST90133235	Univariate microbial feature (asv: asv031) at the dorsal or volar forearm (dry skin)	Moraxellaceae (unc.)	Dorsal forearm	PopGen	Volar forearm	PopGen
GCST90133236	Univariate microbial feature (genus: chryseobacterium) at the dorsal or volar forearm (dry skin)	genus: chryseobacterium	Dorsal forearm	PopGen	Volar forearm	PopGen
GCST90133237	Univariate microbial feature (genus: acinetobacter) at the dorsal or volar forearm (dry skin)	genus: acinetobacter	Dorsal forearm	PopGen	Volar forearm	PopGen
GCST90133238	Univariate microbial feature (genus: paracoccus) at the dorsal or volar forearm (dry skin)	genus: paracoccus	Dorsal forearm	PopGen	Volar forearm	PopGen
GCST90133239	Univariate microbial feature (genus: finegoldia) at the dorsal or volar forearm (dry skin)	genus: finegoldia	Dorsal forearm	PopGen	Volar forearm	PopGen
GCST90133240	Univariate microbial feature (genus: rothia) at the dorsal or volar forearm (dry skin)	genus: rothia	Dorsal forearm	PopGen	Volar forearm	PopGen
GCST90133241	Univariate microbial feature (genus: kocuria) at the dorsal or volar forearm (dry skin)	genus: kocuria	Dorsal forearm	PopGen	Volar forearm	PopGen
GCST90133242	Univariate microbial feature (asv: asv005) at the dorsal or volar forearm (dry skin)	P. granulosum	Dorsal forearm	PopGen	Volar forearm	PopGen
GCST90133243	Univariate microbial feature (asv: asv007) at the dorsal or volar forearm (dry skin)	Anaerococcus (unc.)	Dorsal forearm	PopGen	Volar forearm	PopGen
GCST90133244	Univariate microbial feature (phylum: proteobacteria) at the dorsal or volar forearm (dry skin)	phylum: proteobacteria	Dorsal forearm	PopGen	Volar forearm	PopGen
GCST90133245	Univariate microbial feature (asv: asv013) at the dorsal or volar forearm (dry skin)	S. epidermidis	Dorsal forearm	PopGen	Volar forearm	PopGen
GCST90133246	Univariate microbial feature (asv: asv019) at the dorsal or volar forearm (dry skin)	M. luteus	Dorsal forearm	PopGen	Volar forearm	PopGen
GCST90133247	Univariate microbial feature (asv: asv037) at the dorsal or volar forearm (dry skin)	E. aerosaccus	Dorsal forearm	PopGen	Volar forearm	PopGen
GCST90133248	Univariate microbial feature (asv: asv072) at the dorsal or volar forearm (dry skin)	R. mucilaginosa	Dorsal forearm	PopGen	Volar forearm	PopGen
GCST90133249	Univariate microbial feature (asv: asv002) at the dorsal or volar forearm (dry skin)	Staphylococcus (unc.)	Dorsal forearm	PopGen	Volar forearm	PopGen
GCST90133250	Univariate microbial feature (asv: asv003) at the dorsal or volar forearm (dry skin)	Staphylococcus (unc.)	Dorsal forearm	PopGen	Volar forearm	PopGen
GCST90133251	Univariate microbial feature (asv: asv004) at the dorsal or volar forearm (dry skin)	Corynebacterium (unc.)	Dorsal forearm	PopGen	Volar forearm	PopGen
GCST90133252	Univariate microbial feature (asv: asv006) at the dorsal or volar forearm (dry skin)	S. hominis	Dorsal forearm	PopGen	Volar forearm	PopGen
GCST90133253	Univariate microbial feature (asv: asv008) at the dorsal or volar forearm (dry skin)	Staphylococcus (unc.)	Dorsal forearm	PopGen	Volar forearm	PopGen
GCST90133254	Univariate microbial feature (asv: asv010) at the dorsal or volar forearm (dry skin)	Staphylococcus (unc.)	Dorsal forearm	PopGen	Volar forearm	PopGen
GCST90133255	Univariate microbial feature (phylum: bacteroidetes) at the dorsal or volar forearm (dry skin)	phylum: bacteroidetes	Dorsal forearm	PopGen	Volar forearm	PopGen
GCST90133256	Univariate microbial feature (asv: asv011) at the dorsal or volar forearm (dry skin)	Staphylococcus (unc.)	Dorsal forearm	PopGen	Volar forearm	PopGen
GCST90133257	Univariate microbial feature (asv: asv015) at the dorsal or volar forearm (dry skin)	Corynebacterium (unc.)	Dorsal forearm	PopGen	Volar forearm	PopGen
GCST90133258	Univariate microbial feature (asv: asv016) at the dorsal or volar forearm (dry skin)	Enhydrobacter (unc.)	Dorsal forearm	PopGen	Volar forearm	PopGen
GCST90133259	Univariate microbial feature (asv: asv021) at the dorsal or volar forearm (dry skin)	Micrococcus (unc.)	Dorsal forearm	PopGen	Volar forearm	PopGen
GCST90133260	Univariate microbial feature (asv: asv022) at the dorsal or volar forearm (dry skin)	S. salivarius	Dorsal forearm	PopGen	Volar forearm	PopGen
GCST90133261	Univariate microbial feature (asv: asv023) at the dorsal or volar forearm (dry skin)	C. kroppenstedtii	Dorsal forearm	PopGen	Volar forearm	PopGen
GCST90133262	Univariate microbial feature (asv: asv035) at the dorsal or volar forearm (dry skin)	Staphylococcus (unc.)	Dorsal forearm	PopGen	Volar forearm	PopGen
GCST90133263	Univariate microbial feature (asv: asv039) at the dorsal or volar forearm (dry skin)	Acinetobacter (unc.)	Dorsal forearm	PopGen	Volar forearm	PopGen
GCST90133264	Univariate microbial feature (asv: asv042) at the dorsal or volar forearm (dry skin)	Acinetobacter (unc.)	Dorsal forearm	PopGen	Volar forearm	PopGen
GCST90133265	Univariate microbial feature (asv: asv045) at the dorsal or volar forearm (dry skin)	Acinetobacter (unc.)	Dorsal forearm	PopGen	Volar forearm	PopGen
GCST90133266	Univariate microbial feature (class: bacilli) at the dorsal or volar forearm (dry skin)	class: bacilli	Dorsal forearm	PopGen	Volar forearm	PopGen
GCST90133267	Univariate microbial feature (asv: asv053) at the dorsal or volar forearm (dry skin)	Streptococcus (unc.)	Dorsal forearm	PopGen	Volar forearm	PopGen
GCST90133268	Univariate microbial feature (asv: asv054) at the dorsal or volar forearm (dry skin)	Enhydrobacter (unc.)	Dorsal forearm	PopGen	Volar forearm	PopGen
GCST90133269	Univariate microbial feature (asv: asv057) at the dorsal or volar forearm (dry skin)	A. johnsonii	Dorsal forearm	PopGen	Volar forearm	PopGen
GCST90133270	Univariate microbial feature (asv: asv059) at the dorsal or volar forearm (dry skin)	NA	Dorsal forearm	PopGen	Volar forearm	PopGen
GCST90133271	Univariate microbial feature (asv: asv061) at the dorsal or volar forearm (dry skin)	S. mitis	Dorsal forearm	PopGen	Volar forearm	PopGen
GCST90133272	Univariate microbial feature (asv: asv063) at the dorsal or volar forearm (dry skin)	Finegoldia (unc.)	Dorsal forearm	PopGen	Volar forearm	PopGen
GCST90133273	Univariate microbial feature (asv: asv065) at the dorsal or volar forearm (dry skin)	Finegoldia (unc.)	Dorsal forearm	PopGen	Volar forearm	PopGen
GCST90133274	Univariate microbial feature (asv: asv070) at the dorsal or volar forearm (dry skin)	Veillonella (unc.)	Dorsal forearm	PopGen	Volar forearm	PopGen
GCST90133275	Univariate microbial feature (asv: asv076) at the dorsal or volar forearm (dry skin)	Staphylococcus (unc.)	Dorsal forearm	PopGen	Volar forearm	PopGen
GCST90133276	Univariate microbial feature (asv: asv086) at the dorsal or volar forearm (dry skin)	A. johnsonii	Dorsal forearm	PopGen	Volar forearm	PopGen
GCST90133277	Univariate microbial feature (order: clostridiales) at the dorsal or volar forearm (dry skin)	order: clostridiales	Dorsal forearm	PopGen	Volar forearm	PopGen
GCST90133278	Univariate microbial feature (asv: asv092) at the dorsal or volar forearm (dry skin)	C. kroppenstedtii	Dorsal forearm	PopGen	Volar forearm	PopGen
GCST90133279	Univariate microbial feature (asv: asv100) at the dorsal or volar forearm (dry skin)	F. magna	Dorsal forearm	PopGen	Volar forearm	PopGen
GCST90133280	Univariate microbial feature (asv: asv114) at the dorsal or volar forearm (dry skin)	Corynebacterium (unc.)	Dorsal forearm	PopGen	Volar forearm	PopGen
GCST90133281	Univariate microbial feature (order: actinomycetales) at the antecubital fossa (moist skin)	order: actinomycetales	Antecubital fossa	KORA FF4	Antecubital fossa	PopGen
GCST90133282	Univariate microbial feature (class: bacilli) at the antecubital fossa (moist skin)	class: bacilli	Antecubital fossa	KORA FF4	Antecubital fossa	PopGen
GCST90133283	Univariate microbial feature (phylum: proteobacteria) at the antecubital fossa (moist skin)	phylum: proteobacteria	Antecubital fossa	KORA FF4	Antecubital fossa	PopGen
GCST90133284	Univariate microbial feature (phylum: bacteroidetes) at the antecubital fossa (moist skin)	phylum: bacteroidetes	Antecubital fossa	KORA FF4	Antecubital fossa	PopGen
GCST90133285	Univariate microbial feature (order: clostridiales) at the antecubital fossa (moist skin)	order: clostridiales	Antecubital fossa	KORA FF4	Antecubital fossa	PopGen
GCST90133286	Univariate microbial feature (class: betaproteobacteria) at the antecubital fossa (moist skin)	class: betaproteobacteria	Antecubital fossa	KORA FF4	Antecubital fossa	PopGen
GCST90133287	Univariate microbial feature (class: gammaproteobacteria) at the antecubital fossa (moist skin)	class: gammaproteobacteria	Antecubital fossa	KORA FF4	Antecubital fossa	PopGen
GCST90133288	Univariate microbial feature (class: betaproteobacteria) at the dorsal or volar forearm (dry skin)	class: betaproteobacteria	Dorsal forearm	PopGen	Volar forearm	PopGen
GCST90133289	Univariate microbial feature (family: flavobacteriaceae) at the antecubital fossa (moist skin)	family: flavobacteriaceae	Antecubital fossa	KORA FF4	Antecubital fossa	PopGen
GCST90133290	Univariate microbial feature (class: alphaproteobacteria) at the antecubital fossa (moist skin)	class: alphaproteobacteria	Antecubital fossa	KORA FF4	Antecubital fossa	PopGen
GCST90133291	Univariate microbial feature (genus: bacteroides) at the antecubital fossa (moist skin)	genus: bacteroides	Antecubital fossa	KORA FF4	Antecubital fossa	PopGen
GCST90133292	Univariate microbial feature (asv: asv070) at the antecubital fossa (moist skin)	Veillonella (unc.)	Antecubital fossa	KORA FF4	Antecubital fossa	PopGen
GCST90133293	Univariate microbial feature (genus: staphylococcus) at the antecubital fossa (moist skin)	genus: staphylococcus	Antecubital fossa	KORA FF4	Antecubital fossa	PopGen
GCST90133294	Univariate microbial feature (order: burkholderiales) at the antecubital fossa (moist skin)	order: burkholderiales	Antecubital fossa	KORA FF4	Antecubital fossa	PopGen
GCST90133295	Univariate microbial feature (order: pseudomonadales) at the antecubital fossa (moist skin)	order: pseudomonadales	Antecubital fossa	KORA FF4	Antecubital fossa	PopGen
GCST90133296	Univariate microbial feature (family: neisseriaceae) at the antecubital fossa (moist skin)	family: neisseriaceae	Antecubital fossa	KORA FF4	Antecubital fossa	PopGen
GCST90133297	Univariate microbial feature (order: lactobacillales) at the antecubital fossa (moist skin)	order: lactobacillales	Antecubital fossa	KORA FF4	Antecubital fossa	PopGen
GCST90133298	Univariate microbial feature (family: rhodobacteraceae) at the antecubital fossa (moist skin)	family: rhodobacteraceae	Antecubital fossa	KORA FF4	Antecubital fossa	PopGen
GCST90133299	Univariate microbial feature (class: gammaproteobacteria) at the dorsal or volar forearm (dry skin)	class: gammaproteobacteria	Dorsal forearm	PopGen	Volar forearm	PopGen
GCST90133300	Univariate microbial feature (asv: asv001) at the antecubital fossa (moist skin)	P. acnes	Antecubital fossa	KORA FF4	Antecubital fossa	PopGen
GCST90133301	Univariate microbial feature (genus: corynebacterium) at the antecubital fossa (moist skin)	genus: corynebacterium	Antecubital fossa	KORA FF4	Antecubital fossa	PopGen
GCST90133302	Univariate microbial feature (family: clostridiales) at the incertae (moist skin)	family: clostridiales	Antecubital fossa	KORA FF4	Antecubital fossa	PopGen
GCST90133303	Univariate microbial feature (asv: asv009) at the antecubital fossa (moist skin)	D. nitroreducens	Antecubital fossa	KORA FF4	Antecubital fossa	PopGen
GCST90133304	Univariate microbial feature (family: moraxellaceae) at the antecubital fossa (moist skin)	family: moraxellaceae	Antecubital fossa	KORA FF4	Antecubital fossa	PopGen
GCST90133305	Univariate microbial feature (family: micrococcaceae) at the antecubital fossa (moist skin)	family: micrococcaceae	Antecubital fossa	KORA FF4	Antecubital fossa	PopGen
GCST90133306	Univariate microbial feature (family: streptococcaceae) at the antecubital fossa (moist skin)	family: streptococcaceae	Antecubital fossa	KORA FF4	Antecubital fossa	PopGen
GCST90133307	Univariate microbial feature (genus: enhydrobacter) at the antecubital fossa (moist skin)	genus: enhydrobacter	Antecubital fossa	KORA FF4	Antecubital fossa	PopGen
GCST90133308	Univariate microbial feature (genus: micrococcus) at the antecubital fossa (moist skin)	genus: micrococcus	Antecubital fossa	KORA FF4	Antecubital fossa	PopGen
GCST90133309	Univariate microbial feature (genus: streptococcus) at the antecubital fossa (moist skin)	genus: streptococcus	Antecubital fossa	KORA FF4	Antecubital fossa	PopGen
GCST90133310	Univariate microbial feature (family: flavobacteriaceae) at the dorsal or volar forearm (dry skin)	family: flavobacteriaceae	Dorsal forearm	PopGen	Volar forearm	PopGen
GCST90133311	Multivariate microbial feature (beta-diversity) at the antecubital fossa (moist skin)	NA	Antecubital fossa	KORA FF4	Antecubital fossa	PopGen
GCST90133312	Multivariate microbial feature (beta-diversity) at the dorsal or volar forearm (dry skin)	NA	Dorsal forearm	PopGen	Volar forearm	PopGen
GCST90133313	Multivariate microbial feature (beta-diversity) at the forehead or retroauricular (sebaceous skin)	NA	Forehead	PopGen	Retroauricular fold	KORA FF4
