# Supplementary material for: Bidirectional Mendelian Randomization Analysis to Study the Relationship Between Human Skin Microbiota and Radiation-Induced Skin Toxicity
Source: Microorganisms. 2025 Jan 17;13(1):194. doi: 10.3390/microorganisms13010194 (PMC11767967; doi:10.3390/microorganisms13010194)
Supplement: Supplementary file 1 [file microorganisms-13-00194-s001.zip › Table S2.xlsx]

## Sheet: Sheet1
Table S2. Summary of GWAS statistics for radiation-induced skin toxicity from FinnGen database
GWAS ID	Phenotype	Database	N cases	N controls	Website
Finngen_R10_L12_RADIODERMATITIS	Radiodermatitis	Finngen_R10	67	398605	https://storage.googleapis.com/finngen-public-data-r10/summary_stats/finngen_R10_L12_RADIODERMATITIS.gz
Finngen_R7_L12_RADIATIONRELATEDSKIN	Radiation-related disorders of the skin and subcutaneous tissue	Finngen_R7	8749	300405	https://storage.googleapis.com/finngen-public-data-r7/summary_stats/finngen_R7_L12_RADIATIONRELATEDSKIN.gz
Finngen_R7_L12_NONIONRADISKIN	Skin changes due to chronic exposure to nonionizing radiation	Finngen_R7	7978	300405	https://storage.googleapis.com/finngen-public-data-r7/summary_stats/finngen_R7_L12_NONIONRADISKIN.gz
