# Supplementary material for: Bidirectional Mendelian Randomization Analysis to Study the Relationship Between Human Skin Microbiota and Radiation-Induced Skin Toxicity
Source: Microorganisms. 2025 Jan 17;13(1):194. doi: 10.3390/microorganisms13010194 (PMC11767967; doi:10.3390/microorganisms13010194)
Supplement: Supplementary file 1 [file microorganisms-13-00194-s001.zip › Table S3.xlsx]

## Sheet: Sheet1
Table S3. Details of instrumental variables of human skin microbial features
Exposure	Microbiotal feature	Skin sample site	Cohort	GWAS ID.exposure	Outcome	GWAS ID.outcome	SNP ID	Effect allele	Other allele	Beta.exposure	Sample size.exposure	pVal.exposure	SE.exposure	MR keep.exposure	pVal origin.exposure	pVal.outcome	SE.outcome	R2	F	meanF
Univariate microbial feature (asv: asv012) at the antecubital fossa (moist skin)	S. hominis	Antecubital fossa	KORA FF4	GCST90133180	Radiodermatitis	Finngen_R10_L12_RADIODERMATITIS	rs10932590	G	A	-0.688344	161	1.60253e-06	0.138074	TRUE	reported	0.53296	0.277264	0.133727	24.5449	23.5693
Univariate microbial feature (asv: asv012) at the antecubital fossa (moist skin)	S. hominis	Antecubital fossa	KORA FF4	GCST90133180	Radiodermatitis	Finngen_R10_L12_RADIODERMATITIS	rs13022107	T	C	0.594923	167	7.94056e-08	0.105843	TRUE	reported	0.1417	0.173504	0.159086	31.215	23.5693
Univariate microbial feature (asv: asv012) at the antecubital fossa (moist skin)	S. hominis	Antecubital fossa	KORA FF4	GCST90133180	Radiodermatitis	Finngen_R10_L12_RADIODERMATITIS	rs1385350	A	G	-0.582319	166	1.07585e-06	0.114907	TRUE	reported	0.678088	0.203585	0.133982	25.3726	23.5693
Univariate microbial feature (asv: asv012) at the antecubital fossa (moist skin)	S. hominis	Antecubital fossa	KORA FF4	GCST90133180	Radiodermatitis	Finngen_R10_L12_RADIODERMATITIS	rs17261683	A	C	0.522822	170	4.32463e-06	0.110049	TRUE	reported	0.663381	0.199084	0.117205	22.3047	23.5693
Univariate microbial feature (asv: asv012) at the antecubital fossa (moist skin)	S. hominis	Antecubital fossa	KORA FF4	GCST90133180	Radiodermatitis	Finngen_R10_L12_RADIODERMATITIS	rs2068662	A	G	-1.09276	170	9.28552e-06	0.23895	TRUE	reported	0.308593	0.462839	0.109546	20.6679	23.5693
Univariate microbial feature (asv: asv012) at the antecubital fossa (moist skin)	S. hominis	Antecubital fossa	KORA FF4	GCST90133180	Radiodermatitis	Finngen_R10_L12_RADIODERMATITIS	rs3011461	C	G	-0.688449	169	8.64827e-06	0.149964	TRUE	reported	0.965591	0.359581	0.110878	20.8258	23.5693
Univariate microbial feature (asv: asv012) at the antecubital fossa (moist skin)	S. hominis	Antecubital fossa	KORA FF4	GCST90133180	Radiodermatitis	Finngen_R10_L12_RADIODERMATITIS	rs34506659	A	G	-0.535689	159	5.74762e-07	0.102738	TRUE	reported	0.101708	0.183724	0.14602	26.845	23.5693
Univariate microbial feature (asv: asv012) at the antecubital fossa (moist skin)	S. hominis	Antecubital fossa	KORA FF4	GCST90133180	Radiodermatitis	Finngen_R10_L12_RADIODERMATITIS	rs640994	T	C	0.729663	169	1.11437e-06	0.144303	TRUE	reported	0.64037	0.253835	0.131408	25.2653	23.5693
Univariate microbial feature (asv: asv012) at the antecubital fossa (moist skin)	S. hominis	Antecubital fossa	KORA FF4	GCST90133180	Radiodermatitis	Finngen_R10_L12_RADIODERMATITIS	rs6433023	T	C	-0.597663	166	3.3803e-06	0.124224	TRUE	reported	0.143043	0.188302	0.122377	22.8683	23.5693
Univariate microbial feature (asv: asv012) at the antecubital fossa (moist skin)	S. hominis	Antecubital fossa	KORA FF4	GCST90133180	Radiodermatitis	Finngen_R10_L12_RADIODERMATITIS	rs6439010	G	T	-0.590366	166	9.87357e-06	0.129405	TRUE	reported	0.964877	0.209654	0.111413	20.5627	23.5693
Univariate microbial feature (asv: asv012) at the antecubital fossa (moist skin)	S. hominis	Antecubital fossa	KORA FF4	GCST90133180	Radiodermatitis	Finngen_R10_L12_RADIODERMATITIS	rs7491076	A	C	0.581355	164	5.96239e-06	0.124157	TRUE	reported	0.114187	0.219954	0.117924	21.6576	23.5693
Univariate microbial feature (asv: asv012) at the antecubital fossa (moist skin)	S. hominis	Antecubital fossa	KORA FF4	GCST90133180	Radiodermatitis	Finngen_R10_L12_RADIODERMATITIS	rs777644	T	C	0.464983	170	7.59887e-06	0.10064	TRUE	reported	0.454559	0.17279	0.11156	21.0955	23.5693
Univariate microbial feature (asv: asv012) at the antecubital fossa (moist skin)	S. hominis	Antecubital fossa	KORA FF4	GCST90133180	Radiodermatitis	Finngen_R10_L12_RADIODERMATITIS	rs7784246	T	C	-0.918765	167	2.92309e-06	0.189703	TRUE	reported	0.893384	0.255637	0.123159	23.1755	23.5693
Univariate microbial feature (asv: asv007) at the forehead or retroauricular (sebaceous skin)	Anaerococcus (unc.)	Forehead	PopGen	GCST90133209	Radiodermatitis	Finngen_R10_L12_RADIODERMATITIS	rs12075138	C	T	-0.585596	147	3.25997e-06	0.120944	TRUE	reported	0.242124	0.183097	0.137546	23.1249	23.0353
Univariate microbial feature (asv: asv007) at the forehead or retroauricular (sebaceous skin)	Anaerococcus (unc.)	Forehead	PopGen	GCST90133209	Radiodermatitis	Finngen_R10_L12_RADIODERMATITIS	rs13031723	C	T	-0.700856	147	5.92366e-07	0.134111	TRUE	reported	0.559593	0.195531	0.156677	26.9389	23.0353
Univariate microbial feature (asv: asv007) at the forehead or retroauricular (sebaceous skin)	Anaerococcus (unc.)	Forehead	PopGen	GCST90133209	Radiodermatitis	Finngen_R10_L12_RADIODERMATITIS	rs1476640	C	T	0.469141	147	7.1819e-06	0.100734	TRUE	reported	0.961343	0.175827	0.128577	21.3945	23.0353
Univariate microbial feature (asv: asv007) at the forehead or retroauricular (sebaceous skin)	Anaerococcus (unc.)	Forehead	PopGen	GCST90133209	Radiodermatitis	Finngen_R10_L12_RADIODERMATITIS	rs149208054	C	T	-1.06849	147	6.68655e-06	0.228597	TRUE	reported	0.366776	0.338977	0.129391	21.5501	23.0353
Univariate microbial feature (asv: asv007) at the forehead or retroauricular (sebaceous skin)	Anaerococcus (unc.)	Forehead	PopGen	GCST90133209	Radiodermatitis	Finngen_R10_L12_RADIODERMATITIS	rs1515560	G	T	0.584393	147	1.17447e-06	0.115173	TRUE	reported	0.414899	0.176872	0.149038	25.3955	23.0353
Univariate microbial feature (asv: asv007) at the forehead or retroauricular (sebaceous skin)	Anaerococcus (unc.)	Forehead	PopGen	GCST90133209	Radiodermatitis	Finngen_R10_L12_RADIODERMATITIS	rs1547653	C	T	-0.841302	147	5.19085e-06	0.177726	TRUE	reported	0.095078	0.348794	0.132272	22.103	23.0353
Univariate microbial feature (asv: asv007) at the forehead or retroauricular (sebaceous skin)	Anaerococcus (unc.)	Forehead	PopGen	GCST90133209	Radiodermatitis	Finngen_R10_L12_RADIODERMATITIS	rs2106462	A	G	-0.813678	147	9.70986e-06	0.177449	TRUE	reported	0.391131	0.281704	0.125135	20.7399	23.0353
Univariate microbial feature (genus: finegoldia) at the dorsal or volar forearm (dry skin)	Genus: finegoldia	Dorsal forearm	PopGen	GCST90133239	Radiodermatitis	Finngen_R10_L12_RADIODERMATITIS	rs10118880	A	G	-0.436452	215	7.01819e-06	0.0947295	TRUE	reported	0.902883	0.192572	0.0898612	21.0302	23.7545
Univariate microbial feature (genus: finegoldia) at the dorsal or volar forearm (dry skin)	Genus: finegoldia	Dorsal forearm	PopGen	GCST90133239	Radiodermatitis	Finngen_R10_L12_RADIODERMATITIS	rs10226357	G	A	0.497015	215	2.48231e-06	0.102672	TRUE	reported	0.423918	0.184558	0.0982809	23.2155	23.7545
Univariate microbial feature (genus: finegoldia) at the dorsal or volar forearm (dry skin)	Genus: finegoldia	Dorsal forearm	PopGen	GCST90133239	Radiodermatitis	Finngen_R10_L12_RADIODERMATITIS	rs11940551	T	G	0.724761	215	3.48262e-06	0.152079	TRUE	reported	0.347837	0.268643	0.0955431	22.5004	23.7545
Univariate microbial feature (genus: finegoldia) at the dorsal or volar forearm (dry skin)	Genus: finegoldia	Dorsal forearm	PopGen	GCST90133239	Radiodermatitis	Finngen_R10_L12_RADIODERMATITIS	rs1320110	G	C	-0.482034	215	1.40724e-06	0.0970888	TRUE	reported	0.128406	0.177793	0.102858	24.4207	23.7545
Univariate microbial feature (genus: finegoldia) at the dorsal or volar forearm (dry skin)	Genus: finegoldia	Dorsal forearm	PopGen	GCST90133239	Radiodermatitis	Finngen_R10_L12_RADIODERMATITIS	rs4813706	A	G	-0.961994	215	3.88118e-06	0.20289	TRUE	reported	0.060342	0.269331	0.0946658	22.2722	23.7545
Univariate microbial feature (genus: finegoldia) at the dorsal or volar forearm (dry skin)	Genus: finegoldia	Dorsal forearm	PopGen	GCST90133239	Radiodermatitis	Finngen_R10_L12_RADIODERMATITIS	rs9355457	A	G	-0.610404	215	1.14098e-07	0.111196	TRUE	reported	0.379835	0.204752	0.122928	29.8534	23.7545
Univariate microbial feature (genus: finegoldia) at the dorsal or volar forearm (dry skin)	Genus: finegoldia	Dorsal forearm	PopGen	GCST90133239	Radiodermatitis	Finngen_R10_L12_RADIODERMATITIS	rs9455600	T	G	-0.4928	215	2.763e-06	0.102301	TRUE	reported	0.64929	0.188143	0.0974152	22.9889	23.7545
Univariate microbial feature (asv: asv021) at the dorsal or volar forearm (dry skin)	Micrococcus (unc.)	Dorsal forearm	PopGen	GCST90133259	Radiodermatitis	Finngen_R10_L12_RADIODERMATITIS	rs10503306	C	T	-0.550834	166	9.81302e-06	0.120701	TRUE	reported	0.113057	0.227807	0.111476	20.5758	22.4405
Univariate microbial feature (asv: asv021) at the dorsal or volar forearm (dry skin)	Micrococcus (unc.)	Dorsal forearm	PopGen	GCST90133259	Radiodermatitis	Finngen_R10_L12_RADIODERMATITIS	rs10800395	G	A	-0.615117	166	1.94012e-06	0.124601	TRUE	reported	0.132043	0.205206	0.128019	24.0775	22.4405
Univariate microbial feature (asv: asv021) at the dorsal or volar forearm (dry skin)	Micrococcus (unc.)	Dorsal forearm	PopGen	GCST90133259	Radiodermatitis	Finngen_R10_L12_RADIODERMATITIS	rs114307200	G	A	-0.988822	166	5.5141e-06	0.210449	TRUE	reported	0.762054	0.476068	0.117383	21.811	22.4405
Univariate microbial feature (asv: asv021) at the dorsal or volar forearm (dry skin)	Micrococcus (unc.)	Dorsal forearm	PopGen	GCST90133259	Radiodermatitis	Finngen_R10_L12_RADIODERMATITIS	rs13092091	G	A	-0.848185	166	3.27247e-06	0.176025	TRUE	reported	0.617644	0.322701	0.122707	22.9387	22.4405
Univariate microbial feature (asv: asv021) at the dorsal or volar forearm (dry skin)	Micrococcus (unc.)	Dorsal forearm	PopGen	GCST90133259	Radiodermatitis	Finngen_R10_L12_RADIODERMATITIS	rs34418609	A	T	0.602841	166	1.9949e-06	0.122269	TRUE	reported	0.638356	0.196317	0.127737	24.0166	22.4405
Univariate microbial feature (asv: asv021) at the dorsal or volar forearm (dry skin)	Micrococcus (unc.)	Dorsal forearm	PopGen	GCST90133259	Radiodermatitis	Finngen_R10_L12_RADIODERMATITIS	rs6758239	G	A	-0.700995	166	9.03992e-06	0.152955	TRUE	reported	0.480225	0.318159	0.112319	20.751	22.4405
Univariate microbial feature (asv: asv021) at the dorsal or volar forearm (dry skin)	Micrococcus (unc.)	Dorsal forearm	PopGen	GCST90133259	Radiodermatitis	Finngen_R10_L12_RADIODERMATITIS	rs7229135	T	C	0.475382	166	3.31149e-06	0.0987121	TRUE	reported	0.187936	0.175078	0.122586	22.913	22.4405
Univariate microbial feature (asv: asv022) at the dorsal or volar forearm (dry skin)	S. salivarius	Dorsal forearm	PopGen	GCST90133260	Radiodermatitis	Finngen_R10_L12_RADIODERMATITIS	rs11064613	C	T	-1.15671	148	3.29983e-07	0.216131	TRUE	reported	0.31583	0.330017	0.162151	28.2557	22.8066
Univariate microbial feature (asv: asv022) at the dorsal or volar forearm (dry skin)	S. salivarius	Dorsal forearm	PopGen	GCST90133260	Radiodermatitis	Finngen_R10_L12_RADIODERMATITIS	rs144825586	C	A	-1.23291	148	2.96239e-06	0.253549	TRUE	reported	0.0474799	0.524673	0.137755	23.3254	22.8066
Univariate microbial feature (asv: asv022) at the dorsal or volar forearm (dry skin)	S. salivarius	Dorsal forearm	PopGen	GCST90133260	Radiodermatitis	Finngen_R10_L12_RADIODERMATITIS	rs1461220	T	C	-0.509806	148	8.45068e-06	0.11041	TRUE	reported	0.304606	0.17622	0.125917	21.0323	22.8066
Univariate microbial feature (asv: asv022) at the dorsal or volar forearm (dry skin)	S. salivarius	Dorsal forearm	PopGen	GCST90133260	Radiodermatitis	Finngen_R10_L12_RADIODERMATITIS	rs2078262	C	A	-0.607458	148	8.07301e-06	0.131249	TRUE	reported	0.806796	0.188732	0.126436	21.1314	22.8066
Univariate microbial feature (asv: asv022) at the dorsal or volar forearm (dry skin)	S. salivarius	Dorsal forearm	PopGen	GCST90133260	Radiodermatitis	Finngen_R10_L12_RADIODERMATITIS	rs2456731	T	G	-1.2493	148	9.65499e-06	0.272439	TRUE	reported	0.881666	0.459347	0.124405	20.7437	22.8066
Univariate microbial feature (asv: asv022) at the dorsal or volar forearm (dry skin)	S. salivarius	Dorsal forearm	PopGen	GCST90133260	Radiodermatitis	Finngen_R10_L12_RADIODERMATITIS	rs450049	C	G	-0.631914	148	3.45553e-06	0.13091	TRUE	reported	0.362883	0.219865	0.136023	22.986	22.8066
Univariate microbial feature (asv: asv022) at the dorsal or volar forearm (dry skin)	S. salivarius	Dorsal forearm	PopGen	GCST90133260	Radiodermatitis	Finngen_R10_L12_RADIODERMATITIS	rs4720765	A	C	-0.641148	148	4.05662e-06	0.133853	TRUE	reported	0.568325	0.18583	0.134217	22.6335	22.8066
Univariate microbial feature (asv: asv022) at the dorsal or volar forearm (dry skin)	S. salivarius	Dorsal forearm	PopGen	GCST90133260	Radiodermatitis	Finngen_R10_L12_RADIODERMATITIS	rs67284383	A	G	0.941939	148	2.47378e-06	0.192078	TRUE	reported	0.0164331	0.335048	0.139779	23.7238	22.8066
Univariate microbial feature (asv: asv022) at the dorsal or volar forearm (dry skin)	S. salivarius	Dorsal forearm	PopGen	GCST90133260	Radiodermatitis	Finngen_R10_L12_RADIODERMATITIS	rs6816482	A	G	0.53923	148	2.67782e-06	0.110367	TRUE	reported	0.237636	0.172548	0.138889	23.5485	22.8066
Univariate microbial feature (asv: asv022) at the dorsal or volar forearm (dry skin)	S. salivarius	Dorsal forearm	PopGen	GCST90133260	Radiodermatitis	Finngen_R10_L12_RADIODERMATITIS	rs72611179	C	T	0.906284	148	8.5737e-06	0.196422	TRUE	reported	0.551164	0.274623	0.125753	21.0009	22.8066
Univariate microbial feature (asv: asv022) at the dorsal or volar forearm (dry skin)	S. salivarius	Dorsal forearm	PopGen	GCST90133260	Radiodermatitis	Finngen_R10_L12_RADIODERMATITIS	rs72790576	G	A	1.3238	148	2.48805e-06	0.270019	TRUE	reported	0.728506	0.363108	0.139714	23.711	22.8066
Univariate microbial feature (asv: asv022) at the dorsal or volar forearm (dry skin)	S. salivarius	Dorsal forearm	PopGen	GCST90133260	Radiodermatitis	Finngen_R10_L12_RADIODERMATITIS	rs7856510	C	G	0.534357	148	6.54694e-06	0.11423	TRUE	reported	0.972644	0.179447	0.12881	21.5869	22.8066
Univariate microbial feature (family: flavobacteriaceae) at the dorsal or volar forearm (dry skin)	Family: flavobacteriaceae	Dorsal forearm	PopGen	GCST90133310	Radiodermatitis	Finngen_R10_L12_RADIODERMATITIS	rs11001051	A	C	0.565904	208	1.49556e-06	0.114173	TRUE	reported	0.229019	0.178024	0.105636	24.3312	22.8917
Univariate microbial feature (family: flavobacteriaceae) at the dorsal or volar forearm (dry skin)	Family: flavobacteriaceae	Dorsal forearm	PopGen	GCST90133310	Radiodermatitis	Finngen_R10_L12_RADIODERMATITIS	rs11013835	G	A	0.456398	208	6.56618e-06	0.098647	TRUE	reported	0.991345	0.172398	0.0933074	21.1994	22.8917
Univariate microbial feature (family: flavobacteriaceae) at the dorsal or volar forearm (dry skin)	Family: flavobacteriaceae	Dorsal forearm	PopGen	GCST90133310	Radiodermatitis	Finngen_R10_L12_RADIODERMATITIS	rs11893980	C	T	-0.802869	208	1.09186e-06	0.159785	TRUE	reported	0.88296	0.338237	0.108243	25.0047	22.8917
Univariate microbial feature (family: flavobacteriaceae) at the dorsal or volar forearm (dry skin)	Family: flavobacteriaceae	Dorsal forearm	PopGen	GCST90133310	Radiodermatitis	Finngen_R10_L12_RADIODERMATITIS	rs1189820	G	A	-0.805195	208	2.77943e-06	0.167042	TRUE	reported	0.0766214	0.396431	0.100484	23.0121	22.8917
Univariate microbial feature (family: flavobacteriaceae) at the dorsal or volar forearm (dry skin)	Family: flavobacteriaceae	Dorsal forearm	PopGen	GCST90133310	Radiodermatitis	Finngen_R10_L12_RADIODERMATITIS	rs12050699	G	T	0.503141	208	2.30939e-06	0.103499	TRUE	reported	0.0423243	0.177391	0.102026	23.4053	22.8917
Univariate microbial feature (family: flavobacteriaceae) at the dorsal or volar forearm (dry skin)	Family: flavobacteriaceae	Dorsal forearm	PopGen	GCST90133310	Radiodermatitis	Finngen_R10_L12_RADIODERMATITIS	rs2280613	G	A	-0.544006	208	1.95959e-06	0.111079	TRUE	reported	0.161615	0.194034	0.103392	23.7548	22.8917
Univariate microbial feature (family: flavobacteriaceae) at the dorsal or volar forearm (dry skin)	Family: flavobacteriaceae	Dorsal forearm	PopGen	GCST90133310	Radiodermatitis	Finngen_R10_L12_RADIODERMATITIS	rs2745431	G	C	-0.515066	208	4.89496e-06	0.109742	TRUE	reported	0.13126	0.192479	0.0957634	21.8165	22.8917
Univariate microbial feature (family: flavobacteriaceae) at the dorsal or volar forearm (dry skin)	Family: flavobacteriaceae	Dorsal forearm	PopGen	GCST90133310	Radiodermatitis	Finngen_R10_L12_RADIODERMATITIS	rs28533187	C	G	0.498802	208	4.31619e-06	0.105637	TRUE	reported	0.342317	0.197325	0.0968143	22.0816	22.8917
Univariate microbial feature (family: flavobacteriaceae) at the dorsal or volar forearm (dry skin)	Family: flavobacteriaceae	Dorsal forearm	PopGen	GCST90133310	Radiodermatitis	Finngen_R10_L12_RADIODERMATITIS	rs4502906	G	A	-0.44283	208	5.91205e-06	0.0952212	TRUE	reported	0.682221	0.174281	0.0941853	21.4196	22.8917
Univariate microbial feature (genus: paracoccus) at the dorsal or volar forearm (dry skin)	Genus: paracoccus	Volar forearm	PopGen	GCST90133238	Radiodermatitis	Finngen_R10_L12_RADIODERMATITIS	rs10801363	T	A	0.504419	186	5.28038e-06	0.107522	TRUE	reported	0.0248685	0.182231	0.105806	21.7719	23.9125
Univariate microbial feature (genus: paracoccus) at the dorsal or volar forearm (dry skin)	Genus: paracoccus	Volar forearm	PopGen	GCST90133238	Radiodermatitis	Finngen_R10_L12_RADIODERMATITIS	rs10986020	A	G	-0.931344	186	1.20445e-06	0.18546	TRUE	reported	0.284971	0.31875	0.119395	24.9473	23.9125
Univariate microbial feature (genus: paracoccus) at the dorsal or volar forearm (dry skin)	Genus: paracoccus	Volar forearm	PopGen	GCST90133238	Radiodermatitis	Finngen_R10_L12_RADIODERMATITIS	rs12456652	A	C	-0.598046	186	6.68635e-06	0.128972	TRUE	reported	0.435865	0.23877	0.103623	21.2707	23.9125
Univariate microbial feature (genus: paracoccus) at the dorsal or volar forearm (dry skin)	Genus: paracoccus	Volar forearm	PopGen	GCST90133238	Radiodermatitis	Finngen_R10_L12_RADIODERMATITIS	rs12583353	A	G	-0.941265	186	5.59157e-10	0.143708	TRUE	reported	0.627148	0.240704	0.187419	42.4391	23.9125
Univariate microbial feature (genus: paracoccus) at the dorsal or volar forearm (dry skin)	Genus: paracoccus	Volar forearm	PopGen	GCST90133238	Radiodermatitis	Finngen_R10_L12_RADIODERMATITIS	rs12781740	C	T	-0.633722	186	6.37069e-06	0.136338	TRUE	reported	0.180561	0.218328	0.10407	21.3733	23.9125
Univariate microbial feature (genus: paracoccus) at the dorsal or volar forearm (dry skin)	Genus: paracoccus	Volar forearm	PopGen	GCST90133238	Radiodermatitis	Finngen_R10_L12_RADIODERMATITIS	rs45546031	C	T	-0.591108	186	2.19153e-06	0.120885	TRUE	reported	0.970231	0.242936	0.113909	23.6535	23.9125
Univariate microbial feature (genus: paracoccus) at the dorsal or volar forearm (dry skin)	Genus: paracoccus	Volar forearm	PopGen	GCST90133238	Radiodermatitis	Finngen_R10_L12_RADIODERMATITIS	rs72752881	G	A	-0.736345	186	1.44042e-06	0.147783	TRUE	reported	0.379639	0.246573	0.117758	24.5595	23.9125
Univariate microbial feature (genus: paracoccus) at the dorsal or volar forearm (dry skin)	Genus: paracoccus	Volar forearm	PopGen	GCST90133238	Radiodermatitis	Finngen_R10_L12_RADIODERMATITIS	rs7512985	G	A	0.487232	186	2.48242e-06	0.100211	TRUE	reported	0.915126	0.177179	0.112763	23.3855	23.9125
Univariate microbial feature (genus: paracoccus) at the dorsal or volar forearm (dry skin)	Genus: paracoccus	Volar forearm	PopGen	GCST90133238	Radiodermatitis	Finngen_R10_L12_RADIODERMATITIS	rs7611260	C	T	-0.43698	186	8.8422e-06	0.0955748	TRUE	reported	0.712408	0.18009	0.101034	20.6796	23.9125
Univariate microbial feature (genus: paracoccus) at the dorsal or volar forearm (dry skin)	Genus: paracoccus	Volar forearm	PopGen	GCST90133238	Radiodermatitis	Finngen_R10_L12_RADIODERMATITIS	rs77095324	G	A	-0.571266	186	9.05725e-06	0.125099	TRUE	reported	0.357911	0.203711	0.100811	20.6288	23.9125
Univariate microbial feature (genus: paracoccus) at the dorsal or volar forearm (dry skin)	Genus: paracoccus	Volar forearm	PopGen	GCST90133238	Radiodermatitis	Finngen_R10_L12_RADIODERMATITIS	rs78808473	G	C	-0.764027	186	8.72852e-06	0.166995	TRUE	reported	0.903342	0.334935	0.101154	20.7069	23.9125
Univariate microbial feature (genus: paracoccus) at the dorsal or volar forearm (dry skin)	Genus: paracoccus	Volar forearm	PopGen	GCST90133238	Radiodermatitis	Finngen_R10_L12_RADIODERMATITIS	rs7976781	C	T	-0.589291	186	5.90718e-06	0.126306	TRUE	reported	0.790935	0.210206	0.104769	21.5336	23.9125
Univariate microbial feature (asv: asv037) at the dorsal or volar forearm (dry skin)	E. aerosaccus	Volar forearm	PopGen	GCST90133247	Radiodermatitis	Finngen_R10_L12_RADIODERMATITIS	rs10773983	G	A	0.566427	125	8.28484e-06	0.121707	TRUE	reported	0.465076	0.199725	0.147689	21.3134	22.3055
Univariate microbial feature (asv: asv037) at the dorsal or volar forearm (dry skin)	E. aerosaccus	Volar forearm	PopGen	GCST90133247	Radiodermatitis	Finngen_R10_L12_RADIODERMATITIS	rs1520418	A	G	-0.596011	125	8.45037e-06	0.128196	TRUE	reported	0.537204	0.191877	0.147429	21.2695	22.3055
Univariate microbial feature (asv: asv037) at the dorsal or volar forearm (dry skin)	E. aerosaccus	Volar forearm	PopGen	GCST90133247	Radiodermatitis	Finngen_R10_L12_RADIODERMATITIS	rs17043468	T	C	-1.11338	125	2.19161e-06	0.224021	TRUE	reported	0.827823	0.298828	0.164999	24.3052	22.3055
Univariate microbial feature (asv: asv037) at the dorsal or volar forearm (dry skin)	E. aerosaccus	Volar forearm	PopGen	GCST90133247	Radiodermatitis	Finngen_R10_L12_RADIODERMATITIS	rs1823186	G	C	-1.09967	125	2.99621e-06	0.224571	TRUE	reported	0.879345	0.307479	0.160953	23.5948	22.3055
Univariate microbial feature (asv: asv037) at the dorsal or volar forearm (dry skin)	E. aerosaccus	Volar forearm	PopGen	GCST90133247	Radiodermatitis	Finngen_R10_L12_RADIODERMATITIS	rs1892307	G	A	-0.687248	125	3.19012e-06	0.140771	TRUE	reported	0.0685757	0.220389	0.160139	23.4529	22.3055
Univariate microbial feature (asv: asv037) at the dorsal or volar forearm (dry skin)	E. aerosaccus	Volar forearm	PopGen	GCST90133247	Radiodermatitis	Finngen_R10_L12_RADIODERMATITIS	rs35891586	T	A	-0.684394	125	8.80719e-06	0.147525	TRUE	reported	0.151551	0.196966	0.146886	21.1777	22.3055
Univariate microbial feature (asv: asv037) at the dorsal or volar forearm (dry skin)	E. aerosaccus	Volar forearm	PopGen	GCST90133247	Radiodermatitis	Finngen_R10_L12_RADIODERMATITIS	rs960738	C	T	-0.575899	125	9.43669e-06	0.124589	TRUE	reported	0.102922	0.178753	0.14598	21.0247	22.3055
Univariate microbial feature (asv: asv053) at the dorsal or volar forearm (dry skin)	Streptococcus (unc.)	Volar forearm	PopGen	GCST90133267	Radiodermatitis	Finngen_R10_L12_RADIODERMATITIS	rs1905765	T	G	0.594479	117	6.71532e-06	0.125964	TRUE	reported	0.700676	0.180196	0.159924	21.8924	23.2204
Univariate microbial feature (asv: asv053) at the dorsal or volar forearm (dry skin)	Streptococcus (unc.)	Volar forearm	PopGen	GCST90133267	Radiodermatitis	Finngen_R10_L12_RADIODERMATITIS	rs35349454	C	T	-1.04638	117	4.15206e-06	0.2164	TRUE	reported	0.376346	0.497763	0.166555	22.9816	23.2204
Univariate microbial feature (asv: asv053) at the dorsal or volar forearm (dry skin)	Streptococcus (unc.)	Volar forearm	PopGen	GCST90133267	Radiodermatitis	Finngen_R10_L12_RADIODERMATITIS	rs4424237	C	T	0.561568	117	5.48653e-06	0.117769	TRUE	reported	0.397928	0.172305	0.162717	22.3489	23.2204
Univariate microbial feature (asv: asv053) at the dorsal or volar forearm (dry skin)	Streptococcus (unc.)	Volar forearm	PopGen	GCST90133267	Radiodermatitis	Finngen_R10_L12_RADIODERMATITIS	rs55749249	T	C	-0.780384	117	9.0921e-06	0.167988	TRUE	reported	0.23687	0.247505	0.155725	21.2115	23.2204
Univariate microbial feature (asv: asv053) at the dorsal or volar forearm (dry skin)	Streptococcus (unc.)	Volar forearm	PopGen	GCST90133267	Radiodermatitis	Finngen_R10_L12_RADIODERMATITIS	rs7200268	T	C	-0.74302	117	4.49177e-06	0.154264	TRUE	reported	0.507637	0.209038	0.165473	22.8027	23.2204
Univariate microbial feature (asv: asv053) at the dorsal or volar forearm (dry skin)	Streptococcus (unc.)	Volar forearm	PopGen	GCST90133267	Radiodermatitis	Finngen_R10_L12_RADIODERMATITIS	rs72802733	C	T	-0.854977	117	5.26619e-06	0.178929	TRUE	reported	0.0235619	0.235648	0.163282	22.4418	23.2204
Univariate microbial feature (asv: asv053) at the dorsal or volar forearm (dry skin)	Streptococcus (unc.)	Volar forearm	PopGen	GCST90133267	Radiodermatitis	Finngen_R10_L12_RADIODERMATITIS	rs7296810	A	G	0.594977	117	6.9128e-06	0.126258	TRUE	reported	0.938768	0.182336	0.159523	21.8271	23.2204
Univariate microbial feature (asv: asv053) at the dorsal or volar forearm (dry skin)	Streptococcus (unc.)	Volar forearm	PopGen	GCST90133267	Radiodermatitis	Finngen_R10_L12_RADIODERMATITIS	rs7902879	C	G	-0.748577	117	2.4591e-07	0.136412	TRUE	reported	0.881598	0.189328	0.204698	29.5992	23.2204
Univariate microbial feature (asv: asv053) at the dorsal or volar forearm (dry skin)	Streptococcus (unc.)	Volar forearm	PopGen	GCST90133267	Radiodermatitis	Finngen_R10_L12_RADIODERMATITIS	rs9524019	C	A	0.62824	117	2.80421e-06	0.127461	TRUE	reported	0.305762	0.173658	0.171938	23.8786	23.2204
Univariate microbial feature (class: alphaproteobacteria) at the antecubital fossa (moist skin)	Class: alphaproteobacteria	Antecubital fossa	PopGen	GCST90133290	Radiodermatitis	Finngen_R10_L12_RADIODERMATITIS	rs10139630	C	T	-0.625653	199	5.44008e-06	0.133824	TRUE	reported	0.759432	0.249409	0.0989668	21.6379	22.4101
Univariate microbial feature (class: alphaproteobacteria) at the antecubital fossa (moist skin)	Class: alphaproteobacteria	Antecubital fossa	PopGen	GCST90133290	Radiodermatitis	Finngen_R10_L12_RADIODERMATITIS	rs113280186	A	C	-0.70496	199	6.04197e-07	0.136656	TRUE	reported	0.576331	0.271891	0.117954	26.3443	22.4101
Univariate microbial feature (class: alphaproteobacteria) at the antecubital fossa (moist skin)	Class: alphaproteobacteria	Antecubital fossa	PopGen	GCST90133290	Radiodermatitis	Finngen_R10_L12_RADIODERMATITIS	rs17683483	C	A	-0.637435	199	7.28975e-06	0.138329	TRUE	reported	0.631981	0.252593	0.0964184	21.0213	22.4101
Univariate microbial feature (class: alphaproteobacteria) at the antecubital fossa (moist skin)	Class: alphaproteobacteria	Antecubital fossa	PopGen	GCST90133290	Radiodermatitis	Finngen_R10_L12_RADIODERMATITIS	rs4146665	A	G	-0.56025	199	1.71335e-06	0.113559	TRUE	reported	0.258108	0.210494	0.108983	24.0956	22.4101
Univariate microbial feature (class: alphaproteobacteria) at the antecubital fossa (moist skin)	Class: alphaproteobacteria	Antecubital fossa	PopGen	GCST90133290	Radiodermatitis	Finngen_R10_L12_RADIODERMATITIS	rs4233760	T	C	-0.456036	199	4.83705e-06	0.0969888	TRUE	reported	0.453861	0.181264	0.0999886	21.8861	22.4101
Univariate microbial feature (class: alphaproteobacteria) at the antecubital fossa (moist skin)	Class: alphaproteobacteria	Antecubital fossa	PopGen	GCST90133290	Radiodermatitis	Finngen_R10_L12_RADIODERMATITIS	rs7636212	G	A	0.516462	199	7.58123e-06	0.112297	TRUE	reported	0.859221	0.197906	0.0960766	20.9388	22.4101
Univariate microbial feature (class: alphaproteobacteria) at the antecubital fossa (moist skin)	Class: alphaproteobacteria	Antecubital fossa	PopGen	GCST90133290	Radiodermatitis	Finngen_R10_L12_RADIODERMATITIS	rs7692662	C	T	-0.471549	199	6.05316e-06	0.101391	TRUE	reported	0.0500933	0.172003	0.0980375	21.4126	22.4101
Univariate microbial feature (class: alphaproteobacteria) at the antecubital fossa (moist skin)	Class: alphaproteobacteria	Antecubital fossa	PopGen	GCST90133290	Radiodermatitis	Finngen_R10_L12_RADIODERMATITIS	rs7914010	G	C	0.465775	199	4.74293e-06	0.0989662	TRUE	reported	0.94484	0.179383	0.100159	21.9277	22.4101
Univariate microbial feature (class: alphaproteobacteria) at the antecubital fossa (moist skin)	Class: alphaproteobacteria	Antecubital fossa	PopGen	GCST90133290	Radiodermatitis	Finngen_R10_L12_RADIODERMATITIS	rs9672325	A	G	-0.486615	199	3.74766e-06	0.102238	TRUE	reported	0.244646	0.176208	0.102205	22.4265	22.4101
Univariate microbial feature (family: rhodobacteraceae) at the antecubital fossa (moist skin)	Family: rhodobacteraceae	Antecubital fossa	PopGen	GCST90133298	Radiodermatitis	Finngen_R10_L12_RADIODERMATITIS	rs10139630	C	T	-0.625653	199	5.44008e-06	0.133824	TRUE	reported	0.759432	0.249409	0.0989668	21.6379	22.4101
Univariate microbial feature (family: rhodobacteraceae) at the antecubital fossa (moist skin)	Family: rhodobacteraceae	Antecubital fossa	PopGen	GCST90133298	Radiodermatitis	Finngen_R10_L12_RADIODERMATITIS	rs113280186	A	C	-0.70496	199	6.04197e-07	0.136656	TRUE	reported	0.576331	0.271891	0.117954	26.3443	22.4101
Univariate microbial feature (family: rhodobacteraceae) at the antecubital fossa (moist skin)	Family: rhodobacteraceae	Antecubital fossa	PopGen	GCST90133298	Radiodermatitis	Finngen_R10_L12_RADIODERMATITIS	rs17683483	C	A	-0.637435	199	7.28975e-06	0.138329	TRUE	reported	0.631981	0.252593	0.0964184	21.0213	22.4101
Univariate microbial feature (family: rhodobacteraceae) at the antecubital fossa (moist skin)	Family: rhodobacteraceae	Antecubital fossa	PopGen	GCST90133298	Radiodermatitis	Finngen_R10_L12_RADIODERMATITIS	rs4146665	A	G	-0.56025	199	1.71335e-06	0.113559	TRUE	reported	0.258108	0.210494	0.108983	24.0956	22.4101
Univariate microbial feature (family: rhodobacteraceae) at the antecubital fossa (moist skin)	Family: rhodobacteraceae	Antecubital fossa	PopGen	GCST90133298	Radiodermatitis	Finngen_R10_L12_RADIODERMATITIS	rs4233760	T	C	-0.456036	199	4.83705e-06	0.0969888	TRUE	reported	0.453861	0.181264	0.0999886	21.8861	22.4101
Univariate microbial feature (family: rhodobacteraceae) at the antecubital fossa (moist skin)	Family: rhodobacteraceae	Antecubital fossa	PopGen	GCST90133298	Radiodermatitis	Finngen_R10_L12_RADIODERMATITIS	rs7636212	G	A	0.516462	199	7.58123e-06	0.112297	TRUE	reported	0.859221	0.197906	0.0960766	20.9388	22.4101
Univariate microbial feature (family: rhodobacteraceae) at the antecubital fossa (moist skin)	Family: rhodobacteraceae	Antecubital fossa	PopGen	GCST90133298	Radiodermatitis	Finngen_R10_L12_RADIODERMATITIS	rs7692662	C	T	-0.471549	199	6.05316e-06	0.101391	TRUE	reported	0.0500933	0.172003	0.0980375	21.4126	22.4101
Univariate microbial feature (family: rhodobacteraceae) at the antecubital fossa (moist skin)	Family: rhodobacteraceae	Antecubital fossa	PopGen	GCST90133298	Radiodermatitis	Finngen_R10_L12_RADIODERMATITIS	rs7914010	G	C	0.465775	199	4.74293e-06	0.0989662	TRUE	reported	0.94484	0.179383	0.100159	21.9277	22.4101
Univariate microbial feature (family: rhodobacteraceae) at the antecubital fossa (moist skin)	Family: rhodobacteraceae	Antecubital fossa	PopGen	GCST90133298	Radiodermatitis	Finngen_R10_L12_RADIODERMATITIS	rs9672325	A	G	-0.486615	199	3.74766e-06	0.102238	TRUE	reported	0.244646	0.176208	0.102205	22.4265	22.4101
Univariate microbial feature (asv: asv002) at the antecubital fossa (moist skin)	Staphylococcus (unc.)	Antecubital fossa	KORA FF4	GCST90133172	Radiation-related disorders of the skin and subcutaneous tissue	Finngen_R7_L12_RADIATIONRELATEDSKIN	rs11251563	G	A	-0.406327	290	9.04088e-07	0.0809317	TRUE	reported	0.127223	0.0157948	0.0799684	25.0327	22.6026
Univariate microbial feature (asv: asv002) at the antecubital fossa (moist skin)	Staphylococcus (unc.)	Antecubital fossa	KORA FF4	GCST90133172	Radiation-related disorders of the skin and subcutaneous tissue	Finngen_R7_L12_RADIATIONRELATEDSKIN	rs1464368	G	A	0.484605	301	2.12636e-07	0.0912368	TRUE	reported	0.306347	0.0182337	0.085696	28.0247	22.6026
Univariate microbial feature (asv: asv002) at the antecubital fossa (moist skin)	Staphylococcus (unc.)	Antecubital fossa	KORA FF4	GCST90133172	Radiation-related disorders of the skin and subcutaneous tissue	Finngen_R7_L12_RADIATIONRELATEDSKIN	rs494078	G	C	0.406909	301	4.09154e-06	0.086693	TRUE	reported	0.207766	0.0167129	0.0681998	21.8842	22.6026
Univariate microbial feature (asv: asv002) at the antecubital fossa (moist skin)	Staphylococcus (unc.)	Antecubital fossa	KORA FF4	GCST90133172	Radiation-related disorders of the skin and subcutaneous tissue	Finngen_R7_L12_RADIATIONRELATEDSKIN	rs514802	C	T	-0.368381	300	5.33124e-06	0.0794684	TRUE	reported	0.984113	0.0172958	0.0668405	21.3452	22.6026
Univariate microbial feature (asv: asv002) at the antecubital fossa (moist skin)	Staphylococcus (unc.)	Antecubital fossa	KORA FF4	GCST90133172	Radiation-related disorders of the skin and subcutaneous tissue	Finngen_R7_L12_RADIATIONRELATEDSKIN	rs62070704	C	T	0.665465	298	6.62262e-06	0.145051	TRUE	reported	0.277729	0.0277674	0.0659714	20.9068	22.6026
Univariate microbial feature (asv: asv002) at the antecubital fossa (moist skin)	Staphylococcus (unc.)	Antecubital fossa	KORA FF4	GCST90133172	Radiation-related disorders of the skin and subcutaneous tissue	Finngen_R7_L12_RADIATIONRELATEDSKIN	rs6592594	C	T	-0.370804	284	9.56328e-06	0.0822371	TRUE	reported	0.144529	0.0159605	0.0668048	20.1876	22.6026
Univariate microbial feature (asv: asv002) at the antecubital fossa (moist skin)	Staphylococcus (unc.)	Antecubital fossa	KORA FF4	GCST90133172	Radiation-related disorders of the skin and subcutaneous tissue	Finngen_R7_L12_RADIATIONRELATEDSKIN	rs7768847	A	G	-0.381249	282	6.9737e-06	0.0832239	TRUE	reported	0.337304	0.0170599	0.0692625	20.8367	22.6026
Univariate microbial feature (order: actinomycetales) at the forehead or retroauricular (sebaceous skin)	Order: actinomycetales	Forehead	PopGen	GCST90133192	Radiation-related disorders of the skin and subcutaneous tissue	Finngen_R7_L12_RADIATIONRELATEDSKIN	rs10915877	G	C	-0.407651	252	6.45992e-06	0.0884493	TRUE	reported	0.252189	0.0158697	0.0777395	21.0731	22.0412
Univariate microbial feature (order: actinomycetales) at the forehead or retroauricular (sebaceous skin)	Order: actinomycetales	Forehead	PopGen	GCST90133192	Radiation-related disorders of the skin and subcutaneous tissue	Finngen_R7_L12_RADIATIONRELATEDSKIN	rs137997174	A	G	0.759656	252	9.82945e-06	0.168312	TRUE	reported	0.654902	0.0334592	0.0747899	20.2089	22.0412
Univariate microbial feature (order: actinomycetales) at the forehead or retroauricular (sebaceous skin)	Order: actinomycetales	Forehead	PopGen	GCST90133192	Radiation-related disorders of the skin and subcutaneous tissue	Finngen_R7_L12_RADIATIONRELATEDSKIN	rs2274755	G	T	0.619012	252	3.66889e-06	0.130725	TRUE	reported	0.599146	0.0214588	0.0817071	22.2443	22.0412
Univariate microbial feature (order: actinomycetales) at the forehead or retroauricular (sebaceous skin)	Order: actinomycetales	Forehead	PopGen	GCST90133192	Radiation-related disorders of the skin and subcutaneous tissue	Finngen_R7_L12_RADIATIONRELATEDSKIN	rs6982140	T	C	0.821892	252	6.12236e-06	0.177862	TRUE	reported	0.0885788	0.0390907	0.0781163	21.1839	22.0412
Univariate microbial feature (order: actinomycetales) at the forehead or retroauricular (sebaceous skin)	Order: actinomycetales	Forehead	PopGen	GCST90133192	Radiation-related disorders of the skin and subcutaneous tissue	Finngen_R7_L12_RADIATIONRELATEDSKIN	rs73240078	G	C	0.767577	252	2.09419e-06	0.158004	TRUE	reported	0.721343	0.040912	0.0856306	23.4125	22.0412
Univariate microbial feature (order: actinomycetales) at the forehead or retroauricular (sebaceous skin)	Order: actinomycetales	Forehead	PopGen	GCST90133192	Radiation-related disorders of the skin and subcutaneous tissue	Finngen_R7_L12_RADIATIONRELATEDSKIN	rs7399129	A	G	0.409934	252	1.79104e-06	0.0838008	TRUE	reported	0.341188	0.015864	0.086723	23.7395	22.0412
Univariate microbial feature (order: actinomycetales) at the forehead or retroauricular (sebaceous skin)	Order: actinomycetales	Forehead	PopGen	GCST90133192	Radiation-related disorders of the skin and subcutaneous tissue	Finngen_R7_L12_RADIATIONRELATEDSKIN	rs968908	G	A	0.405345	252	3.36134e-06	0.0852543	TRUE	reported	0.399058	0.0158441	0.0823203	22.4262	22.0412
Univariate microbial feature (asv: asv007) at the forehead or retroauricular (sebaceous skin)	Anaerococcus (unc.)	Forehead	PopGen	GCST90133209	Radiation-related disorders of the skin and subcutaneous tissue	Finngen_R7_L12_RADIATIONRELATEDSKIN	rs12075138	C	T	-0.585596	147	3.25997e-06	0.120944	TRUE	reported	0.0685709	0.0169142	0.137546	23.1249	23.0353
Univariate microbial feature (asv: asv007) at the forehead or retroauricular (sebaceous skin)	Anaerococcus (unc.)	Forehead	PopGen	GCST90133209	Radiation-related disorders of the skin and subcutaneous tissue	Finngen_R7_L12_RADIATIONRELATEDSKIN	rs13031723	C	T	-0.700856	147	5.92366e-07	0.134111	TRUE	reported	0.0278933	0.0179745	0.156677	26.9389	23.0353
Univariate microbial feature (asv: asv007) at the forehead or retroauricular (sebaceous skin)	Anaerococcus (unc.)	Forehead	PopGen	GCST90133209	Radiation-related disorders of the skin and subcutaneous tissue	Finngen_R7_L12_RADIATIONRELATEDSKIN	rs1476640	C	T	0.469141	147	7.1819e-06	0.100734	TRUE	reported	0.839426	0.0159848	0.128577	21.3945	23.0353
Univariate microbial feature (asv: asv007) at the forehead or retroauricular (sebaceous skin)	Anaerococcus (unc.)	Forehead	PopGen	GCST90133209	Radiation-related disorders of the skin and subcutaneous tissue	Finngen_R7_L12_RADIATIONRELATEDSKIN	rs149208054	C	T	-1.06849	147	6.68655e-06	0.228597	TRUE	reported	0.653698	0.0307496	0.129391	21.5501	23.0353
Univariate microbial feature (asv: asv007) at the forehead or retroauricular (sebaceous skin)	Anaerococcus (unc.)	Forehead	PopGen	GCST90133209	Radiation-related disorders of the skin and subcutaneous tissue	Finngen_R7_L12_RADIATIONRELATEDSKIN	rs1515560	G	T	0.584393	147	1.17447e-06	0.115173	TRUE	reported	0.638631	0.0161559	0.149038	25.3955	23.0353
Univariate microbial feature (asv: asv007) at the forehead or retroauricular (sebaceous skin)	Anaerococcus (unc.)	Forehead	PopGen	GCST90133209	Radiation-related disorders of the skin and subcutaneous tissue	Finngen_R7_L12_RADIATIONRELATEDSKIN	rs1547653	C	T	-0.841302	147	5.19085e-06	0.177726	TRUE	reported	0.0253951	0.0324492	0.132272	22.103	23.0353
Univariate microbial feature (asv: asv007) at the forehead or retroauricular (sebaceous skin)	Anaerococcus (unc.)	Forehead	PopGen	GCST90133209	Radiation-related disorders of the skin and subcutaneous tissue	Finngen_R7_L12_RADIATIONRELATEDSKIN	rs2106462	A	G	-0.813678	147	9.70986e-06	0.177449	TRUE	reported	0.697725	0.0257467	0.125135	20.7399	23.0353
Univariate microbial feature (asv: asv012) at the antecubital fossa (moist skin)	S. hominis	Antecubital fossa	PopGen	GCST90133180	Radiation-related disorders of the skin and subcutaneous tissue	Finngen_R7_L12_RADIATIONRELATEDSKIN	rs10191519	C	A	-1.05695	131	9.51317e-06	0.229216	TRUE	reported	0.169706	0.0266944	0.139645	20.9381	23.9594
Univariate microbial feature (asv: asv012) at the antecubital fossa (moist skin)	S. hominis	Antecubital fossa	PopGen	GCST90133180	Radiation-related disorders of the skin and subcutaneous tissue	Finngen_R7_L12_RADIATIONRELATEDSKIN	rs12607709	G	A	-0.824745	131	6.35193e-06	0.175167	TRUE	reported	0.724071	0.024086	0.144733	21.8301	23.9594
Univariate microbial feature (asv: asv012) at the antecubital fossa (moist skin)	S. hominis	Antecubital fossa	PopGen	GCST90133180	Radiation-related disorders of the skin and subcutaneous tissue	Finngen_R7_L12_RADIATIONRELATEDSKIN	rs35914742	T	C	0.586422	131	3.47125e-06	0.120876	TRUE	reported	0.0717249	0.0163873	0.152303	23.177	23.9594
Univariate microbial feature (asv: asv012) at the antecubital fossa (moist skin)	S. hominis	Antecubital fossa	PopGen	GCST90133180	Radiation-related disorders of the skin and subcutaneous tissue	Finngen_R7_L12_RADIATIONRELATEDSKIN	rs6966233	A	G	-0.859236	131	4.603e-06	0.179571	TRUE	reported	0.773182	0.026311	0.148774	22.5461	23.9594
Univariate microbial feature (asv: asv012) at the antecubital fossa (moist skin)	S. hominis	Antecubital fossa	PopGen	GCST90133180	Radiation-related disorders of the skin and subcutaneous tissue	Finngen_R7_L12_RADIATIONRELATEDSKIN	rs72794193	A	G	-0.870948	131	4.23094e-06	0.181264	TRUE	reported	0.720377	0.0245266	0.149829	22.7342	23.9594
Univariate microbial feature (asv: asv012) at the antecubital fossa (moist skin)	S. hominis	Antecubital fossa	PopGen	GCST90133180	Radiation-related disorders of the skin and subcutaneous tissue	Finngen_R7_L12_RADIATIONRELATEDSKIN	rs73214486	T	C	-0.884528	131	3.27571e-07	0.164182	TRUE	reported	0.503874	0.0207259	0.181379	28.582	23.9594
Univariate microbial feature (asv: asv012) at the antecubital fossa (moist skin)	S. hominis	Antecubital fossa	PopGen	GCST90133180	Radiation-related disorders of the skin and subcutaneous tissue	Finngen_R7_L12_RADIATIONRELATEDSKIN	rs74635048	T	A	-0.891025	131	1.19835e-07	0.158926	TRUE	reported	0.0730466	0.0212416	0.193516	30.9535	23.9594
Univariate microbial feature (asv: asv012) at the antecubital fossa (moist skin)	S. hominis	Antecubital fossa	PopGen	GCST90133180	Radiation-related disorders of the skin and subcutaneous tissue	Finngen_R7_L12_RADIATIONRELATEDSKIN	rs9968381	C	T	-0.76314	131	9.61677e-06	0.165593	TRUE	reported	0.470279	0.0301373	0.139508	20.9143	23.9594
Univariate microbial feature (family: micrococcaceae) at the dorsal or volar forearm (dry skin)	Family: micrococcaceae	Volar forearm	PopGen	GCST90133227	Radiation-related disorders of the skin and subcutaneous tissue	Finngen_R7_L12_RADIATIONRELATEDSKIN	rs11026308	C	T	-0.386636	239	9.88136e-06	0.0855893	TRUE	reported	0.0871927	0.016009	0.0786655	20.2356	22.4073
Univariate microbial feature (family: micrococcaceae) at the dorsal or volar forearm (dry skin)	Family: micrococcaceae	Volar forearm	PopGen	GCST90133227	Radiation-related disorders of the skin and subcutaneous tissue	Finngen_R7_L12_RADIATIONRELATEDSKIN	rs117010083	T	C	-0.836646	239	5.1155e-06	0.17927	TRUE	reported	0.595467	0.0240839	0.0835208	21.5983	22.4073
Univariate microbial feature (family: micrococcaceae) at the dorsal or volar forearm (dry skin)	Family: micrococcaceae	Volar forearm	PopGen	GCST90133227	Radiation-related disorders of the skin and subcutaneous tissue	Finngen_R7_L12_RADIATIONRELATEDSKIN	rs2664116	C	G	-0.518027	239	9.58124e-08	0.0941046	TRUE	reported	0.119048	0.0167542	0.112523	30.0492	22.4073
Univariate microbial feature (family: micrococcaceae) at the dorsal or volar forearm (dry skin)	Family: micrococcaceae	Volar forearm	PopGen	GCST90133227	Radiation-related disorders of the skin and subcutaneous tissue	Finngen_R7_L12_RADIATIONRELATEDSKIN	rs2824703	G	A	-0.509132	239	7.33954e-06	0.111034	TRUE	reported	0.432584	0.0165812	0.0808601	20.8498	22.4073
Univariate microbial feature (family: micrococcaceae) at the dorsal or volar forearm (dry skin)	Family: micrococcaceae	Volar forearm	PopGen	GCST90133227	Radiation-related disorders of the skin and subcutaneous tissue	Finngen_R7_L12_RADIATIONRELATEDSKIN	rs35230860	T	C	0.506492	239	6.68551e-06	0.10995	TRUE	reported	0.254527	0.0185661	0.0815484	21.043	22.4073
Univariate microbial feature (family: micrococcaceae) at the dorsal or volar forearm (dry skin)	Family: micrococcaceae	Volar forearm	PopGen	GCST90133227	Radiation-related disorders of the skin and subcutaneous tissue	Finngen_R7_L12_RADIATIONRELATEDSKIN	rs6799926	T	G	0.408632	239	8.79228e-06	0.0899248	TRUE	reported	0.379767	0.016528	0.0795276	20.4765	22.4073
Univariate microbial feature (family: micrococcaceae) at the dorsal or volar forearm (dry skin)	Family: micrococcaceae	Volar forearm	PopGen	GCST90133227	Radiation-related disorders of the skin and subcutaneous tissue	Finngen_R7_L12_RADIATIONRELATEDSKIN	rs7302680	T	G	-0.755652	239	2.64545e-06	0.156993	TRUE	reported	0.611939	0.0225281	0.0883699	22.9739	22.4073
Univariate microbial feature (family: micrococcaceae) at the dorsal or volar forearm (dry skin)	Family: micrococcaceae	Volar forearm	PopGen	GCST90133227	Radiation-related disorders of the skin and subcutaneous tissue	Finngen_R7_L12_RADIATIONRELATEDSKIN	rs75308704	T	C	-0.880679	239	4.15214e-06	0.186836	TRUE	reported	0.0259621	0.0314889	0.0850566	22.0324	22.4073
Univariate microbial feature (asv: asv054) at the dorsal or volar forearm (dry skin)	Enhydrobacter (unc.)	Volar forearm	PopGen	GCST90133268	Radiation-related disorders of the skin and subcutaneous tissue	Finngen_R7_L12_RADIATIONRELATEDSKIN	rs10148195	C	T	-0.831856	162	2.68484e-07	0.154806	TRUE	reported	0.121051	0.0213429	0.151277	28.5184	23.924
Univariate microbial feature (asv: asv054) at the dorsal or volar forearm (dry skin)	Enhydrobacter (unc.)	Volar forearm	PopGen	GCST90133268	Radiation-related disorders of the skin and subcutaneous tissue	Finngen_R7_L12_RADIATIONRELATEDSKIN	rs10781032	G	A	-0.92097	162	9.22152e-06	0.200997	TRUE	reported	0.119554	0.0216026	0.114729	20.7357	23.924
Univariate microbial feature (asv: asv054) at the dorsal or volar forearm (dry skin)	Enhydrobacter (unc.)	Volar forearm	PopGen	GCST90133268	Radiation-related disorders of the skin and subcutaneous tissue	Finngen_R7_L12_RADIATIONRELATEDSKIN	rs10973339	T	A	0.616153	162	5.94647e-06	0.131515	TRUE	reported	0.402429	0.0169295	0.119323	21.6785	23.924
Univariate microbial feature (asv: asv054) at the dorsal or volar forearm (dry skin)	Enhydrobacter (unc.)	Volar forearm	PopGen	GCST90133268	Radiation-related disorders of the skin and subcutaneous tissue	Finngen_R7_L12_RADIATIONRELATEDSKIN	rs210388	A	G	0.567038	162	3.95303e-06	0.118639	TRUE	reported	0.0777267	0.0166619	0.123584	22.5618	23.924
Univariate microbial feature (asv: asv054) at the dorsal or volar forearm (dry skin)	Enhydrobacter (unc.)	Volar forearm	PopGen	GCST90133268	Radiation-related disorders of the skin and subcutaneous tissue	Finngen_R7_L12_RADIATIONRELATEDSKIN	rs2784606	G	T	-0.83717	162	1.24705e-06	0.166106	TRUE	reported	0.552193	0.0338816	0.135545	25.0878	23.924
Univariate microbial feature (asv: asv054) at the dorsal or volar forearm (dry skin)	Enhydrobacter (unc.)	Volar forearm	PopGen	GCST90133268	Radiation-related disorders of the skin and subcutaneous tissue	Finngen_R7_L12_RADIATIONRELATEDSKIN	rs2830113	C	T	-0.918889	162	9.70784e-07	0.180339	TRUE	reported	0.840639	0.0254574	0.138126	25.6419	23.924
Univariate microbial feature (asv: asv054) at the dorsal or volar forearm (dry skin)	Enhydrobacter (unc.)	Volar forearm	PopGen	GCST90133268	Radiation-related disorders of the skin and subcutaneous tissue	Finngen_R7_L12_RADIATIONRELATEDSKIN	rs77618664	C	T	-0.8886	162	2.88936e-06	0.183171	TRUE	reported	0.458263	0.025191	0.126846	23.2437	23.924
Univariate microbial feature (asv: asv065) at the dorsal or volar forearm (dry skin)	Finegoldia (unc.)	Volar forearm	PopGen	GCST90133273	Radiation-related disorders of the skin and subcutaneous tissue	Finngen_R7_L12_RADIATIONRELATEDSKIN	rs11199512	C	T	-1.56749	133	2.40682e-06	0.317732	TRUE	reported	0.00533519	0.0282957	0.154686	23.9721	23.6673
Univariate microbial feature (asv: asv065) at the dorsal or volar forearm (dry skin)	Finegoldia (unc.)	Volar forearm	PopGen	GCST90133273	Radiation-related disorders of the skin and subcutaneous tissue	Finngen_R7_L12_RADIATIONRELATEDSKIN	rs116983205	T	C	-1.14187	133	1.9499e-06	0.229201	TRUE	reported	0.960313	0.0445967	0.157268	24.4469	23.6673
Univariate microbial feature (asv: asv065) at the dorsal or volar forearm (dry skin)	Finegoldia (unc.)	Volar forearm	PopGen	GCST90133273	Radiation-related disorders of the skin and subcutaneous tissue	Finngen_R7_L12_RADIATIONRELATEDSKIN	rs146621472	G	T	-0.668092	133	1.96427e-06	0.134147	TRUE	reported	0.851487	0.0191532	0.157178	24.4303	23.6673
Univariate microbial feature (asv: asv065) at the dorsal or volar forearm (dry skin)	Finegoldia (unc.)	Volar forearm	PopGen	GCST90133273	Radiation-related disorders of the skin and subcutaneous tissue	Finngen_R7_L12_RADIATIONRELATEDSKIN	rs1884803	T	C	-0.509547	133	6.06505e-06	0.10804	TRUE	reported	0.0616524	0.0163098	0.143281	21.909	23.6673
Univariate microbial feature (asv: asv065) at the dorsal or volar forearm (dry skin)	Finegoldia (unc.)	Volar forearm	PopGen	GCST90133273	Radiation-related disorders of the skin and subcutaneous tissue	Finngen_R7_L12_RADIATIONRELATEDSKIN	rs67274834	T	C	0.642511	133	2.86749e-06	0.13132	TRUE	reported	0.898281	0.0184645	0.152534	23.5785	23.6673
Univariate microbial feature (asv: asv076) at the dorsal or volar forearm (dry skin)	Staphylococcus (unc.)	Volar forearm	PopGen	GCST90133275	Radiation-related disorders of the skin and subcutaneous tissue	Finngen_R7_L12_RADIATIONRELATEDSKIN	rs11636481	C	T	-1.0111	119	5.8762e-06	0.212959	TRUE	reported	0.0138481	0.0295137	0.159262	22.1635	22.0931
Univariate microbial feature (asv: asv076) at the dorsal or volar forearm (dry skin)	Staphylococcus (unc.)	Volar forearm	PopGen	GCST90133275	Radiation-related disorders of the skin and subcutaneous tissue	Finngen_R7_L12_RADIATIONRELATEDSKIN	rs12291726	A	G	0.710549	119	4.56224e-06	0.147762	TRUE	reported	0.0143143	0.0197477	0.162703	22.7354	22.0931
Univariate microbial feature (asv: asv076) at the dorsal or volar forearm (dry skin)	Staphylococcus (unc.)	Volar forearm	PopGen	GCST90133275	Radiation-related disorders of the skin and subcutaneous tissue	Finngen_R7_L12_RADIATIONRELATEDSKIN	rs12696470	C	T	-0.775761	119	6.48895e-06	0.164221	TRUE	reported	0.527276	0.0222807	0.157911	21.9401	22.0931
Univariate microbial feature (asv: asv076) at the dorsal or volar forearm (dry skin)	Staphylococcus (unc.)	Volar forearm	PopGen	GCST90133275	Radiation-related disorders of the skin and subcutaneous tissue	Finngen_R7_L12_RADIATIONRELATEDSKIN	rs2067979	G	T	0.586821	119	6.80879e-06	0.124531	TRUE	reported	0.197544	0.0170416	0.157255	21.832	22.0931
Univariate microbial feature (asv: asv076) at the dorsal or volar forearm (dry skin)	Staphylococcus (unc.)	Volar forearm	PopGen	GCST90133275	Radiation-related disorders of the skin and subcutaneous tissue	Finngen_R7_L12_RADIATIONRELATEDSKIN	rs7247186	C	T	-0.565914	119	5.39376e-06	0.118677	TRUE	reported	0.207416	0.0158688	0.160428	22.3567	22.0931
Univariate microbial feature (asv: asv076) at the dorsal or volar forearm (dry skin)	Staphylococcus (unc.)	Volar forearm	PopGen	GCST90133275	Radiation-related disorders of the skin and subcutaneous tissue	Finngen_R7_L12_RADIATIONRELATEDSKIN	rs7310291	T	C	0.68488	119	7.78572e-06	0.146353	TRUE	reported	0.860255	0.0199943	0.155424	21.5311	22.0931
Univariate microbial feature (asv: asv114) at the dorsal or volar forearm (dry skin)	Corynebacterium (unc.)	Volar forearm	PopGen	GCST90133280	Radiation-related disorders of the skin and subcutaneous tissue	Finngen_R7_L12_RADIATIONRELATEDSKIN	rs13393928	G	A	-0.689855	121	5.85892e-06	0.145392	TRUE	reported	0.328674	0.0190484	0.156871	22.1409	22.5283
Univariate microbial feature (asv: asv114) at the dorsal or volar forearm (dry skin)	Corynebacterium (unc.)	Volar forearm	PopGen	GCST90133280	Radiation-related disorders of the skin and subcutaneous tissue	Finngen_R7_L12_RADIATIONRELATEDSKIN	rs4869758	G	A	-0.560835	121	4.39097e-06	0.116502	TRUE	reported	0.940068	0.017977	0.160737	22.7911	22.5283
Univariate microbial feature (asv: asv114) at the dorsal or volar forearm (dry skin)	Corynebacterium (unc.)	Volar forearm	PopGen	GCST90133280	Radiation-related disorders of the skin and subcutaneous tissue	Finngen_R7_L12_RADIATIONRELATEDSKIN	rs5753713	A	G	0.774277	121	1.84531e-06	0.154289	TRUE	reported	0.0177505	0.0225514	0.172275	24.7676	22.5283
Univariate microbial feature (asv: asv114) at the dorsal or volar forearm (dry skin)	Corynebacterium (unc.)	Volar forearm	PopGen	GCST90133280	Radiation-related disorders of the skin and subcutaneous tissue	Finngen_R7_L12_RADIATIONRELATEDSKIN	rs6747344	T	C	-0.561655	121	9.79124e-06	0.121568	TRUE	reported	0.850876	0.0158157	0.149954	20.9925	22.5283
Univariate microbial feature (asv: asv114) at the dorsal or volar forearm (dry skin)	Corynebacterium (unc.)	Volar forearm	PopGen	GCST90133280	Radiation-related disorders of the skin and subcutaneous tissue	Finngen_R7_L12_RADIATIONRELATEDSKIN	rs77790822	G	A	-1.30275	121	3.3528e-06	0.267062	TRUE	reported	0.890438	0.0332394	0.164341	23.4026	22.5283
Univariate microbial feature (asv: asv114) at the dorsal or volar forearm (dry skin)	Corynebacterium (unc.)	Volar forearm	PopGen	GCST90133280	Radiation-related disorders of the skin and subcutaneous tissue	Finngen_R7_L12_RADIATIONRELATEDSKIN	rs77953561	A	G	-0.925878	121	8.46679e-06	0.198874	TRUE	reported	0.688464	0.0282642	0.151916	21.3163	22.5283
Univariate microbial feature (asv: asv114) at the dorsal or volar forearm (dry skin)	Corynebacterium (unc.)	Volar forearm	PopGen	GCST90133280	Radiation-related disorders of the skin and subcutaneous tissue	Finngen_R7_L12_RADIATIONRELATEDSKIN	rs9898663	T	C	-1.00559	121	5.49129e-06	0.211242	TRUE	reported	0.0467681	0.027102	0.157741	22.2867	22.5283
Univariate microbial feature (asv: asv002) at the antecubital fossa (moist skin)	Staphylococcus (unc.)	Antecubital fossa	KORA FF4	GCST90133172	Skin changes due to chronic exposure to nonionizing radiation	Finngen_R7_L12_NONIONRADISKIN	rs11251563	G	A	-0.406327	290	9.04088e-07	0.0809317	TRUE	reported	0.208904	0.0165803	0.0799684	25.0327	22.6026
Univariate microbial feature (asv: asv002) at the antecubital fossa (moist skin)	Staphylococcus (unc.)	Antecubital fossa	KORA FF4	GCST90133172	Skin changes due to chronic exposure to nonionizing radiation	Finngen_R7_L12_NONIONRADISKIN	rs1464368	G	A	0.484605	301	2.12636e-07	0.0912368	TRUE	reported	0.401845	0.0191304	0.085696	28.0247	22.6026
Univariate microbial feature (asv: asv002) at the antecubital fossa (moist skin)	Staphylococcus (unc.)	Antecubital fossa	KORA FF4	GCST90133172	Skin changes due to chronic exposure to nonionizing radiation	Finngen_R7_L12_NONIONRADISKIN	rs494078	G	C	0.406909	301	4.09154e-06	0.086693	TRUE	reported	0.172548	0.0175395	0.0681998	21.8842	22.6026
Univariate microbial feature (asv: asv002) at the antecubital fossa (moist skin)	Staphylococcus (unc.)	Antecubital fossa	KORA FF4	GCST90133172	Skin changes due to chronic exposure to nonionizing radiation	Finngen_R7_L12_NONIONRADISKIN	rs514802	C	T	-0.368381	300	5.33124e-06	0.0794684	TRUE	reported	0.991048	0.0181539	0.0668405	21.3452	22.6026
Univariate microbial feature (asv: asv002) at the antecubital fossa (moist skin)	Staphylococcus (unc.)	Antecubital fossa	KORA FF4	GCST90133172	Skin changes due to chronic exposure to nonionizing radiation	Finngen_R7_L12_NONIONRADISKIN	rs62070704	C	T	0.665465	298	6.62262e-06	0.145051	TRUE	reported	0.548619	0.0291163	0.0659714	20.9068	22.6026
Univariate microbial feature (asv: asv002) at the antecubital fossa (moist skin)	Staphylococcus (unc.)	Antecubital fossa	KORA FF4	GCST90133172	Skin changes due to chronic exposure to nonionizing radiation	Finngen_R7_L12_NONIONRADISKIN	rs6592594	C	T	-0.370804	284	9.56328e-06	0.0822371	TRUE	reported	0.180891	0.0167484	0.0668048	20.1876	22.6026
Univariate microbial feature (asv: asv002) at the antecubital fossa (moist skin)	Staphylococcus (unc.)	Antecubital fossa	KORA FF4	GCST90133172	Skin changes due to chronic exposure to nonionizing radiation	Finngen_R7_L12_NONIONRADISKIN	rs7768847	A	G	-0.381249	282	6.9737e-06	0.0832239	TRUE	reported	0.653508	0.0179048	0.0692625	20.8367	22.6026
Univariate microbial feature (asv: asv003) at the antecubital fossa (moist skin)	Staphylococcus (unc.)	Antecubital fossa	KORA FF4	GCST90133173	Skin changes due to chronic exposure to nonionizing radiation	Finngen_R7_L12_NONIONRADISKIN	rs12634139	T	C	-0.630354	238	3.36708e-07	0.120035	TRUE	reported	0.400334	0.0206439	0.103839	27.3456	25.0334
Univariate microbial feature (asv: asv003) at the antecubital fossa (moist skin)	Staphylococcus (unc.)	Antecubital fossa	KORA FF4	GCST90133173	Skin changes due to chronic exposure to nonionizing radiation	Finngen_R7_L12_NONIONRADISKIN	rs13434017	T	A	0.438961	258	9.2292e-08	0.0798224	TRUE	reported	0.435485	0.0165385	0.104917	30.0071	25.0334
Univariate microbial feature (asv: asv003) at the antecubital fossa (moist skin)	Staphylococcus (unc.)	Antecubital fossa	KORA FF4	GCST90133173	Skin changes due to chronic exposure to nonionizing radiation	Finngen_R7_L12_NONIONRADISKIN	rs237303	A	T	-0.497874	259	3.81545e-06	0.105401	TRUE	reported	0.359817	0.0210484	0.0793162	22.1403	25.0334
Univariate microbial feature (asv: asv003) at the antecubital fossa (moist skin)	Staphylococcus (unc.)	Antecubital fossa	KORA FF4	GCST90133173	Skin changes due to chronic exposure to nonionizing radiation	Finngen_R7_L12_NONIONRADISKIN	rs4963761	C	T	-0.394892	251	3.10784e-06	0.0827479	TRUE	reported	0.0188773	0.0164613	0.0831862	22.5928	25.0334
Univariate microbial feature (asv: asv003) at the antecubital fossa (moist skin)	Staphylococcus (unc.)	Antecubital fossa	KORA FF4	GCST90133173	Skin changes due to chronic exposure to nonionizing radiation	Finngen_R7_L12_NONIONRADISKIN	rs7159687	A	G	-0.402904	240	5.59876e-06	0.0867166	TRUE	reported	0.421544	0.0167122	0.0825243	21.4074	25.0334
Univariate microbial feature (asv: asv003) at the antecubital fossa (moist skin)	Staphylococcus (unc.)	Antecubital fossa	KORA FF4	GCST90133173	Skin changes due to chronic exposure to nonionizing radiation	Finngen_R7_L12_NONIONRADISKIN	rs8030537	C	G	-0.704581	254	4.36459e-07	0.1358	TRUE	reported	0.696586	0.0232436	0.0958255	26.7073	25.0334
Univariate microbial feature (order: actinomycetales) at the forehead or retroauricular (sebaceous skin)	Order: actinomycetales	Forehead	PopGen	GCST90133192	Skin changes due to chronic exposure to nonionizing radiation	Finngen_R7_L12_NONIONRADISKIN	rs10915877	G	C	-0.407651	252	6.45992e-06	0.0884493	TRUE	reported	0.280912	0.0166544	0.0777395	21.0731	22.0412
Univariate microbial feature (order: actinomycetales) at the forehead or retroauricular (sebaceous skin)	Order: actinomycetales	Forehead	PopGen	GCST90133192	Skin changes due to chronic exposure to nonionizing radiation	Finngen_R7_L12_NONIONRADISKIN	rs137997174	A	G	0.759656	252	9.82945e-06	0.168312	TRUE	reported	0.727081	0.0351316	0.0747899	20.2089	22.0412
Univariate microbial feature (order: actinomycetales) at the forehead or retroauricular (sebaceous skin)	Order: actinomycetales	Forehead	PopGen	GCST90133192	Skin changes due to chronic exposure to nonionizing radiation	Finngen_R7_L12_NONIONRADISKIN	rs2274755	G	T	0.619012	252	3.66889e-06	0.130725	TRUE	reported	0.927425	0.0225152	0.0817071	22.2443	22.0412
Univariate microbial feature (order: actinomycetales) at the forehead or retroauricular (sebaceous skin)	Order: actinomycetales	Forehead	PopGen	GCST90133192	Skin changes due to chronic exposure to nonionizing radiation	Finngen_R7_L12_NONIONRADISKIN	rs6982140	T	C	0.821892	252	6.12236e-06	0.177862	TRUE	reported	0.192152	0.040993	0.0781163	21.1839	22.0412
Univariate microbial feature (order: actinomycetales) at the forehead or retroauricular (sebaceous skin)	Order: actinomycetales	Forehead	PopGen	GCST90133192	Skin changes due to chronic exposure to nonionizing radiation	Finngen_R7_L12_NONIONRADISKIN	rs73240078	G	C	0.767577	252	2.09419e-06	0.158004	TRUE	reported	0.791152	0.0429414	0.0856306	23.4125	22.0412
Univariate microbial feature (order: actinomycetales) at the forehead or retroauricular (sebaceous skin)	Order: actinomycetales	Forehead	PopGen	GCST90133192	Skin changes due to chronic exposure to nonionizing radiation	Finngen_R7_L12_NONIONRADISKIN	rs7399129	A	G	0.409934	252	1.79104e-06	0.0838008	TRUE	reported	0.335937	0.0166454	0.086723	23.7395	22.0412
Univariate microbial feature (order: actinomycetales) at the forehead or retroauricular (sebaceous skin)	Order: actinomycetales	Forehead	PopGen	GCST90133192	Skin changes due to chronic exposure to nonionizing radiation	Finngen_R7_L12_NONIONRADISKIN	rs968908	G	A	0.405345	252	3.36134e-06	0.0852543	TRUE	reported	0.21167	0.0166286	0.0823203	22.4262	22.0412
Univariate microbial feature (asv: asv015) at the dorsal or volar forearm (dry skin)	Corynebacterium (unc.)	Dorsal forearm	PopGen	GCST90133257	Skin changes due to chronic exposure to nonionizing radiation	Finngen_R7_L12_NONIONRADISKIN	rs12188767	T	C	-0.488579	200	3.61238e-06	0.102487	TRUE	reported	0.725252	0.0195043	0.102037	22.4991	22.7535
Univariate microbial feature (asv: asv015) at the dorsal or volar forearm (dry skin)	Corynebacterium (unc.)	Dorsal forearm	PopGen	GCST90133257	Skin changes due to chronic exposure to nonionizing radiation	Finngen_R7_L12_NONIONRADISKIN	rs34208723	C	G	-0.532886	200	7.30157e-06	0.115666	TRUE	reported	0.51091	0.0212625	0.0959445	21.0131	22.7535
Univariate microbial feature (asv: asv015) at the dorsal or volar forearm (dry skin)	Corynebacterium (unc.)	Dorsal forearm	PopGen	GCST90133257	Skin changes due to chronic exposure to nonionizing radiation	Finngen_R7_L12_NONIONRADISKIN	rs35695401	G	A	-0.839324	200	7.12548e-07	0.163846	TRUE	reported	0.577693	0.0370887	0.115989	25.9791	22.7535
Univariate microbial feature (asv: asv015) at the dorsal or volar forearm (dry skin)	Corynebacterium (unc.)	Dorsal forearm	PopGen	GCST90133257	Skin changes due to chronic exposure to nonionizing radiation	Finngen_R7_L12_NONIONRADISKIN	rs937408	A	G	-0.60495	200	5.73148e-06	0.129744	TRUE	reported	0.0127906	0.0213897	0.0980435	21.5228	22.7535
Univariate microbial feature (asv: asv086) at the dorsal or volar forearm (dry skin)	A. johnsonii	Dorsal forearm	PopGen	GCST90133276	Skin changes due to chronic exposure to nonionizing radiation	Finngen_R7_L12_NONIONRADISKIN	rs10408898	G	A	-0.730319	124	5.26399e-06	0.153267	TRUE	reported	0.025822	0.0198689	0.154768	22.339	22.6378
Univariate microbial feature (asv: asv086) at the dorsal or volar forearm (dry skin)	A. johnsonii	Dorsal forearm	PopGen	GCST90133276	Skin changes due to chronic exposure to nonionizing radiation	Finngen_R7_L12_NONIONRADISKIN	rs10901101	T	C	-0.646199	124	6.14227e-06	0.136675	TRUE	reported	0.603463	0.0178696	0.152739	21.9934	22.6378
Univariate microbial feature (asv: asv086) at the dorsal or volar forearm (dry skin)	A. johnsonii	Dorsal forearm	PopGen	GCST90133276	Skin changes due to chronic exposure to nonionizing radiation	Finngen_R7_L12_NONIONRADISKIN	rs13410206	C	T	-0.897537	124	6.9735e-06	0.19107	TRUE	reported	0.792078	0.0221357	0.151067	21.7098	22.6378
Univariate microbial feature (asv: asv086) at the dorsal or volar forearm (dry skin)	A. johnsonii	Dorsal forearm	PopGen	GCST90133276	Skin changes due to chronic exposure to nonionizing radiation	Finngen_R7_L12_NONIONRADISKIN	rs1461400	T	C	-0.602042	124	1.79008e-06	0.119952	TRUE	reported	0.401138	0.016996	0.168849	24.7843	22.6378
Univariate microbial feature (asv: asv086) at the dorsal or volar forearm (dry skin)	A. johnsonii	Dorsal forearm	PopGen	GCST90133276	Skin changes due to chronic exposure to nonionizing radiation	Finngen_R7_L12_NONIONRADISKIN	rs1786812	C	G	-0.557855	124	8.74564e-06	0.120161	TRUE	reported	0.0319088	0.0184188	0.148078	21.2056	22.6378
Univariate microbial feature (asv: asv086) at the dorsal or volar forearm (dry skin)	A. johnsonii	Dorsal forearm	PopGen	GCST90133276	Skin changes due to chronic exposure to nonionizing radiation	Finngen_R7_L12_NONIONRADISKIN	rs4402543	C	T	-0.59305	124	2.27347e-06	0.119484	TRUE	reported	0.595418	0.0167004	0.165744	24.2381	22.6378
Univariate microbial feature (asv: asv086) at the dorsal or volar forearm (dry skin)	A. johnsonii	Dorsal forearm	PopGen	GCST90133276	Skin changes due to chronic exposure to nonionizing radiation	Finngen_R7_L12_NONIONRADISKIN	rs600416	G	A	-0.733271	124	7.58407e-06	0.156778	TRUE	reported	0.75517	0.0221645	0.14996	21.5227	22.6378
Univariate microbial feature (asv: asv086) at the dorsal or volar forearm (dry skin)	A. johnsonii	Dorsal forearm	PopGen	GCST90133276	Skin changes due to chronic exposure to nonionizing radiation	Finngen_R7_L12_NONIONRADISKIN	rs9314635	G	T	-0.592409	124	3.4219e-06	0.12171	TRUE	reported	0.939252	0.0178343	0.160412	23.3094	22.6378
Univariate microbial feature (family: flavobacteriaceae) at the antecubital fossa (moist skin)	Family: flavobacteriaceae	Antecubital fossa	KORA FF4	GCST90133289	Skin changes due to chronic exposure to nonionizing radiation	Finngen_R7_L12_NONIONRADISKIN	rs10119711	T	C	-0.403208	277	4.96685e-06	0.0865535	TRUE	reported	0.480548	0.0182743	0.0726527	21.5448	21.9327
Univariate microbial feature (family: flavobacteriaceae) at the antecubital fossa (moist skin)	Family: flavobacteriaceae	Antecubital fossa	KORA FF4	GCST90133289	Skin changes due to chronic exposure to nonionizing radiation	Finngen_R7_L12_NONIONRADISKIN	rs10235691	G	A	0.42314	277	7.95917e-06	0.0929412	TRUE	reported	0.735165	0.0187735	0.0696198	20.5781	21.9327
Univariate microbial feature (family: flavobacteriaceae) at the antecubital fossa (moist skin)	Family: flavobacteriaceae	Antecubital fossa	KORA FF4	GCST90133289	Skin changes due to chronic exposure to nonionizing radiation	Finngen_R7_L12_NONIONRADISKIN	rs1221516	C	T	0.555614	276	6.22061e-06	0.12056	TRUE	reported	0.347619	0.0238152	0.0714547	21.0852	21.9327
Univariate microbial feature (family: flavobacteriaceae) at the antecubital fossa (moist skin)	Family: flavobacteriaceae	Antecubital fossa	KORA FF4	GCST90133289	Skin changes due to chronic exposure to nonionizing radiation	Finngen_R7_L12_NONIONRADISKIN	rs2039231	G	A	0.49828	277	2.58051e-06	0.103759	TRUE	reported	0.988787	0.0206447	0.0768566	22.8952	21.9327
Univariate microbial feature (family: flavobacteriaceae) at the antecubital fossa (moist skin)	Family: flavobacteriaceae	Antecubital fossa	KORA FF4	GCST90133289	Skin changes due to chronic exposure to nonionizing radiation	Finngen_R7_L12_NONIONRADISKIN	rs2248253	G	A	-0.889365	275	8.19264e-07	0.176204	TRUE	reported	0.122617	0.0264053	0.0847848	25.2905	21.9327
Univariate microbial feature (family: flavobacteriaceae) at the antecubital fossa (moist skin)	Family: flavobacteriaceae	Antecubital fossa	KORA FF4	GCST90133289	Skin changes due to chronic exposure to nonionizing radiation	Finngen_R7_L12_NONIONRADISKIN	rs4452142	A	T	-0.657036	276	8.50066e-06	0.14478	TRUE	reported	0.265919	0.0238531	0.0694384	20.4459	21.9327
Univariate microbial feature (family: flavobacteriaceae) at the antecubital fossa (moist skin)	Family: flavobacteriaceae	Antecubital fossa	KORA FF4	GCST90133289	Skin changes due to chronic exposure to nonionizing radiation	Finngen_R7_L12_NONIONRADISKIN	rs6997162	T	C	-0.37807	266	5.34459e-06	0.0813745	TRUE	reported	0.855827	0.0168163	0.0750586	21.4235	21.9327
Univariate microbial feature (family: flavobacteriaceae) at the antecubital fossa (moist skin)	Family: flavobacteriaceae	Antecubital fossa	KORA FF4	GCST90133289	Skin changes due to chronic exposure to nonionizing radiation	Finngen_R7_L12_NONIONRADISKIN	rs945039	G	A	-0.432028	275	8.35532e-06	0.0951098	TRUE	reported	0.561348	0.0188754	0.0697943	20.4835	21.9327
Univariate microbial feature (family: flavobacteriaceae) at the antecubital fossa (moist skin)	Family: flavobacteriaceae	Antecubital fossa	KORA FF4	GCST90133289	Skin changes due to chronic exposure to nonionizing radiation	Finngen_R7_L12_NONIONRADISKIN	rs9994441	G	C	-0.665288	277	1.79533e-06	0.136315	TRUE	reported	0.052313	0.0251208	0.0791815	23.6473	21.9327
Univariate microbial feature (asv: asv012) at the antecubital fossa (moist skin)	S. hominis	Antecubital fossa	PopGen	GCST90133180	Skin changes due to chronic exposure to nonionizing radiation	Finngen_R7_L12_NONIONRADISKIN	rs10191519	C	A	-1.05695	131	9.51317e-06	0.229216	TRUE	reported	0.233004	0.0280014	0.139645	20.9381	23.9594
Univariate microbial feature (asv: asv012) at the antecubital fossa (moist skin)	S. hominis	Antecubital fossa	PopGen	GCST90133180	Skin changes due to chronic exposure to nonionizing radiation	Finngen_R7_L12_NONIONRADISKIN	rs12607709	G	A	-0.824745	131	6.35193e-06	0.175167	TRUE	reported	0.908612	0.0252912	0.144733	21.8301	23.9594
Univariate microbial feature (asv: asv012) at the antecubital fossa (moist skin)	S. hominis	Antecubital fossa	PopGen	GCST90133180	Skin changes due to chronic exposure to nonionizing radiation	Finngen_R7_L12_NONIONRADISKIN	rs35914742	T	C	0.586422	131	3.47125e-06	0.120876	TRUE	reported	0.0552981	0.0171944	0.152303	23.177	23.9594
Univariate microbial feature (asv: asv012) at the antecubital fossa (moist skin)	S. hominis	Antecubital fossa	PopGen	GCST90133180	Skin changes due to chronic exposure to nonionizing radiation	Finngen_R7_L12_NONIONRADISKIN	rs6966233	A	G	-0.859236	131	4.603e-06	0.179571	TRUE	reported	0.92162	0.0275882	0.148774	22.5461	23.9594
Univariate microbial feature (asv: asv012) at the antecubital fossa (moist skin)	S. hominis	Antecubital fossa	PopGen	GCST90133180	Skin changes due to chronic exposure to nonionizing radiation	Finngen_R7_L12_NONIONRADISKIN	rs72794193	A	G	-0.870948	131	4.23094e-06	0.181264	TRUE	reported	0.474956	0.0257495	0.149829	22.7342	23.9594
Univariate microbial feature (asv: asv012) at the antecubital fossa (moist skin)	S. hominis	Antecubital fossa	PopGen	GCST90133180	Skin changes due to chronic exposure to nonionizing radiation	Finngen_R7_L12_NONIONRADISKIN	rs73214486	T	C	-0.884528	131	3.27571e-07	0.164182	TRUE	reported	0.420181	0.0217554	0.181379	28.582	23.9594
Univariate microbial feature (asv: asv012) at the antecubital fossa (moist skin)	S. hominis	Antecubital fossa	PopGen	GCST90133180	Skin changes due to chronic exposure to nonionizing radiation	Finngen_R7_L12_NONIONRADISKIN	rs74635048	T	A	-0.891025	131	1.19835e-07	0.158926	TRUE	reported	0.0222111	0.0222964	0.193516	30.9535	23.9594
Univariate microbial feature (asv: asv012) at the antecubital fossa (moist skin)	S. hominis	Antecubital fossa	PopGen	GCST90133180	Skin changes due to chronic exposure to nonionizing radiation	Finngen_R7_L12_NONIONRADISKIN	rs9968381	C	T	-0.76314	131	9.61677e-06	0.165593	TRUE	reported	0.682109	0.0316165	0.139508	20.9143	23.9594
Univariate microbial feature (genus: micrococcus) at the dorsal or volar forearm (dry skin)	Genus: micrococcus	Volar forearm	PopGen	GCST90133232	Skin changes due to chronic exposure to nonionizing radiation	Finngen_R7_L12_NONIONRADISKIN	rs10142830	G	A	0.525342	196	2.836e-06	0.108894	TRUE	reported	0.732302	0.0174369	0.106141	23.0366	22.616
Univariate microbial feature (genus: micrococcus) at the dorsal or volar forearm (dry skin)	Genus: micrococcus	Volar forearm	PopGen	GCST90133232	Skin changes due to chronic exposure to nonionizing radiation	Finngen_R7_L12_NONIONRADISKIN	rs12477082	T	C	-0.616321	196	3.80045e-06	0.129516	TRUE	reported	0.09448	0.0221417	0.103568	22.4135	22.616
Univariate microbial feature (genus: micrococcus) at the dorsal or volar forearm (dry skin)	Genus: micrococcus	Volar forearm	PopGen	GCST90133232	Skin changes due to chronic exposure to nonionizing radiation	Finngen_R7_L12_NONIONRADISKIN	rs142188220	C	T	-0.860869	196	5.51067e-06	0.184171	TRUE	reported	0.0194993	0.0371089	0.100294	21.6261	22.616
Univariate microbial feature (genus: micrococcus) at the dorsal or volar forearm (dry skin)	Genus: micrococcus	Volar forearm	PopGen	GCST90133232	Skin changes due to chronic exposure to nonionizing radiation	Finngen_R7_L12_NONIONRADISKIN	rs3782447	A	C	-0.480893	196	1.95953e-06	0.0980137	TRUE	reported	0.00657976	0.0176	0.109385	23.827	22.616
Univariate microbial feature (genus: micrococcus) at the dorsal or volar forearm (dry skin)	Genus: micrococcus	Volar forearm	PopGen	GCST90133232	Skin changes due to chronic exposure to nonionizing radiation	Finngen_R7_L12_NONIONRADISKIN	rs4768565	T	C	-1.07744	196	3.44189e-06	0.225361	TRUE	reported	0.720205	0.0249914	0.10444	22.6242	22.616
Univariate microbial feature (genus: micrococcus) at the dorsal or volar forearm (dry skin)	Genus: micrococcus	Volar forearm	PopGen	GCST90133232	Skin changes due to chronic exposure to nonionizing radiation	Finngen_R7_L12_NONIONRADISKIN	rs6871719	A	G	-0.652051	196	2.30641e-06	0.133882	TRUE	reported	0.22214	0.0228644	0.107956	23.478	22.616
Univariate microbial feature (genus: micrococcus) at the dorsal or volar forearm (dry skin)	Genus: micrococcus	Volar forearm	PopGen	GCST90133232	Skin changes due to chronic exposure to nonionizing radiation	Finngen_R7_L12_NONIONRADISKIN	rs7848343	C	T	-0.991752	196	3.34242e-06	0.207153	TRUE	reported	0.0358047	0.0283487	0.104698	22.6866	22.616
Univariate microbial feature (genus: micrococcus) at the dorsal or volar forearm (dry skin)	Genus: micrococcus	Volar forearm	PopGen	GCST90133232	Skin changes due to chronic exposure to nonionizing radiation	Finngen_R7_L12_NONIONRADISKIN	rs8048962	T	C	0.433879	196	5.98664e-06	0.0932003	TRUE	reported	0.257621	0.0166747	0.0995634	21.451	22.616
Univariate microbial feature (genus: micrococcus) at the dorsal or volar forearm (dry skin)	Genus: micrococcus	Volar forearm	PopGen	GCST90133232	Skin changes due to chronic exposure to nonionizing radiation	Finngen_R7_L12_NONIONRADISKIN	rs944413	A	C	0.446211	196	3.822e-06	0.0937939	TRUE	reported	0.78378	0.0166314	0.103518	22.4015	22.616
Univariate microbial feature (asv: asv042) at the dorsal or volar forearm (dry skin)	Acinetobacter (unc.)	Volar forearm	PopGen	GCST90133264	Skin changes due to chronic exposure to nonionizing radiation	Finngen_R7_L12_NONIONRADISKIN	rs10108173	G	A	-0.580318	132	1.05283e-06	0.113242	TRUE	reported	0.999991	0.0165581	0.165937	25.8635	24.8032
Univariate microbial feature (asv: asv042) at the dorsal or volar forearm (dry skin)	Acinetobacter (unc.)	Volar forearm	PopGen	GCST90133264	Skin changes due to chronic exposure to nonionizing radiation	Finngen_R7_L12_NONIONRADISKIN	rs11117608	A	G	-0.607069	132	1.13615e-06	0.118863	TRUE	reported	0.605745	0.018098	0.165004	25.6894	24.8032
Univariate microbial feature (asv: asv042) at the dorsal or volar forearm (dry skin)	Acinetobacter (unc.)	Volar forearm	PopGen	GCST90133264	Skin changes due to chronic exposure to nonionizing radiation	Finngen_R7_L12_NONIONRADISKIN	rs11582386	T	C	-0.859181	132	1.56028e-06	0.170643	TRUE	reported	0.45508	0.0215319	0.161111	24.9669	24.8032
Univariate microbial feature (asv: asv042) at the dorsal or volar forearm (dry skin)	Acinetobacter (unc.)	Volar forearm	PopGen	GCST90133264	Skin changes due to chronic exposure to nonionizing radiation	Finngen_R7_L12_NONIONRADISKIN	rs12508492	T	C	-1.09159	132	5.34846e-06	0.229917	TRUE	reported	0.733547	0.0321937	0.145859	22.1996	24.8032
Univariate microbial feature (asv: asv042) at the dorsal or volar forearm (dry skin)	Acinetobacter (unc.)	Volar forearm	PopGen	GCST90133264	Skin changes due to chronic exposure to nonionizing radiation	Finngen_R7_L12_NONIONRADISKIN	rs13123620	A	G	-0.593683	132	1.8257e-06	0.118762	TRUE	reported	0.0633184	0.0169821	0.159178	24.6105	24.8032
Univariate microbial feature (asv: asv042) at the dorsal or volar forearm (dry skin)	Acinetobacter (unc.)	Volar forearm	PopGen	GCST90133264	Skin changes due to chronic exposure to nonionizing radiation	Finngen_R7_L12_NONIONRADISKIN	rs1439432	A	G	0.739233	132	1.03265e-08	0.120812	TRUE	reported	0.327859	0.0180584	0.220967	36.8736	24.8032
Univariate microbial feature (asv: asv042) at the dorsal or volar forearm (dry skin)	Acinetobacter (unc.)	Volar forearm	PopGen	GCST90133264	Skin changes due to chronic exposure to nonionizing radiation	Finngen_R7_L12_NONIONRADISKIN	rs1535625	A	G	-0.690599	132	7.85029e-06	0.148323	TRUE	reported	0.975395	0.025635	0.141065	21.3503	24.8032
Univariate microbial feature (asv: asv042) at the dorsal or volar forearm (dry skin)	Acinetobacter (unc.)	Volar forearm	PopGen	GCST90133264	Skin changes due to chronic exposure to nonionizing radiation	Finngen_R7_L12_NONIONRADISKIN	rs4396382	T	G	-0.768062	132	6.33989e-06	0.163166	TRUE	reported	0.146131	0.0218496	0.143737	21.8225	24.8032
Univariate microbial feature (asv: asv042) at the dorsal or volar forearm (dry skin)	Acinetobacter (unc.)	Volar forearm	PopGen	GCST90133264	Skin changes due to chronic exposure to nonionizing radiation	Finngen_R7_L12_NONIONRADISKIN	rs4857764	C	T	-0.577418	132	2.65611e-06	0.117547	TRUE	reported	0.610835	0.0173421	0.15455	23.7643	24.8032
Univariate microbial feature (asv: asv042) at the dorsal or volar forearm (dry skin)	Acinetobacter (unc.)	Volar forearm	PopGen	GCST90133264	Skin changes due to chronic exposure to nonionizing radiation	Finngen_R7_L12_NONIONRADISKIN	rs62064761	T	A	-0.643237	132	9.67136e-06	0.139661	TRUE	reported	0.528367	0.0304136	0.138452	20.8911	24.8032
Univariate microbial feature (asv: asv054) at the dorsal or volar forearm (dry skin)	Enhydrobacter (unc.)	Volar forearm	PopGen	GCST90133268	Skin changes due to chronic exposure to nonionizing radiation	Finngen_R7_L12_NONIONRADISKIN	rs10148195	C	T	-0.831856	162	2.68484e-07	0.154806	TRUE	reported	0.143217	0.0223999	0.151277	28.5184	23.924
Univariate microbial feature (asv: asv054) at the dorsal or volar forearm (dry skin)	Enhydrobacter (unc.)	Volar forearm	PopGen	GCST90133268	Skin changes due to chronic exposure to nonionizing radiation	Finngen_R7_L12_NONIONRADISKIN	rs10781032	G	A	-0.92097	162	9.22152e-06	0.200997	TRUE	reported	0.160902	0.0226657	0.114729	20.7357	23.924
Univariate microbial feature (asv: asv054) at the dorsal or volar forearm (dry skin)	Enhydrobacter (unc.)	Volar forearm	PopGen	GCST90133268	Skin changes due to chronic exposure to nonionizing radiation	Finngen_R7_L12_NONIONRADISKIN	rs10973339	T	A	0.616153	162	5.94647e-06	0.131515	TRUE	reported	0.476649	0.0177636	0.119323	21.6785	23.924
Univariate microbial feature (asv: asv054) at the dorsal or volar forearm (dry skin)	Enhydrobacter (unc.)	Volar forearm	PopGen	GCST90133268	Skin changes due to chronic exposure to nonionizing radiation	Finngen_R7_L12_NONIONRADISKIN	rs210388	A	G	0.567038	162	3.95303e-06	0.118639	TRUE	reported	0.208311	0.0174882	0.123584	22.5618	23.924
Univariate microbial feature (asv: asv054) at the dorsal or volar forearm (dry skin)	Enhydrobacter (unc.)	Volar forearm	PopGen	GCST90133268	Skin changes due to chronic exposure to nonionizing radiation	Finngen_R7_L12_NONIONRADISKIN	rs2784606	G	T	-0.83717	162	1.24705e-06	0.166106	TRUE	reported	0.462407	0.0355258	0.135545	25.0878	23.924
Univariate microbial feature (asv: asv054) at the dorsal or volar forearm (dry skin)	Enhydrobacter (unc.)	Volar forearm	PopGen	GCST90133268	Skin changes due to chronic exposure to nonionizing radiation	Finngen_R7_L12_NONIONRADISKIN	rs2830113	C	T	-0.918889	162	9.70784e-07	0.180339	TRUE	reported	0.649962	0.0266998	0.138126	25.6419	23.924
Univariate microbial feature (asv: asv054) at the dorsal or volar forearm (dry skin)	Enhydrobacter (unc.)	Volar forearm	PopGen	GCST90133268	Skin changes due to chronic exposure to nonionizing radiation	Finngen_R7_L12_NONIONRADISKIN	rs77618664	C	T	-0.8886	162	2.88936e-06	0.183171	TRUE	reported	0.774037	0.026443	0.126846	23.2437	23.924
Univariate microbial feature (asv: asv076) at the dorsal or volar forearm (dry skin)	Staphylococcus (unc.)	Volar forearm	PopGen	GCST90133275	Skin changes due to chronic exposure to nonionizing radiation	Finngen_R7_L12_NONIONRADISKIN	rs11636481	C	T	-1.0111	119	5.8762e-06	0.212959	TRUE	reported	0.0213437	0.0309839	0.159262	22.1635	22.0931
Univariate microbial feature (asv: asv076) at the dorsal or volar forearm (dry skin)	Staphylococcus (unc.)	Volar forearm	PopGen	GCST90133275	Skin changes due to chronic exposure to nonionizing radiation	Finngen_R7_L12_NONIONRADISKIN	rs12291726	A	G	0.710549	119	4.56224e-06	0.147762	TRUE	reported	0.00893491	0.0208879	0.162703	22.7354	22.0931
Univariate microbial feature (asv: asv076) at the dorsal or volar forearm (dry skin)	Staphylococcus (unc.)	Volar forearm	PopGen	GCST90133275	Skin changes due to chronic exposure to nonionizing radiation	Finngen_R7_L12_NONIONRADISKIN	rs12696470	C	T	-0.775761	119	6.48895e-06	0.164221	TRUE	reported	0.628421	0.0233835	0.157911	21.9401	22.0931
Univariate microbial feature (asv: asv076) at the dorsal or volar forearm (dry skin)	Staphylococcus (unc.)	Volar forearm	PopGen	GCST90133275	Skin changes due to chronic exposure to nonionizing radiation	Finngen_R7_L12_NONIONRADISKIN	rs2067979	G	T	0.586821	119	6.80879e-06	0.124531	TRUE	reported	0.0969527	0.0178881	0.157255	21.832	22.0931
Univariate microbial feature (asv: asv076) at the dorsal or volar forearm (dry skin)	Staphylococcus (unc.)	Volar forearm	PopGen	GCST90133275	Skin changes due to chronic exposure to nonionizing radiation	Finngen_R7_L12_NONIONRADISKIN	rs7247186	C	T	-0.565914	119	5.39376e-06	0.118677	TRUE	reported	0.226004	0.0166504	0.160428	22.3567	22.0931
Univariate microbial feature (asv: asv076) at the dorsal or volar forearm (dry skin)	Staphylococcus (unc.)	Volar forearm	PopGen	GCST90133275	Skin changes due to chronic exposure to nonionizing radiation	Finngen_R7_L12_NONIONRADISKIN	rs7310291	T	C	0.68488	119	7.78572e-06	0.146353	TRUE	reported	0.667034	0.0209854	0.155424	21.5311	22.0931
Univariate microbial feature (asv: asv114) at the dorsal or volar forearm (dry skin)	Corynebacterium (unc.)	Volar forearm	PopGen	GCST90133280	Skin changes due to chronic exposure to nonionizing radiation	Finngen_R7_L12_NONIONRADISKIN	rs13393928	G	A	-0.689855	121	5.85892e-06	0.145392	TRUE	reported	0.0847052	0.0199808	0.156871	22.1409	22.5283
Univariate microbial feature (asv: asv114) at the dorsal or volar forearm (dry skin)	Corynebacterium (unc.)	Volar forearm	PopGen	GCST90133280	Skin changes due to chronic exposure to nonionizing radiation	Finngen_R7_L12_NONIONRADISKIN	rs4869758	G	A	-0.560835	121	4.39097e-06	0.116502	TRUE	reported	0.959303	0.0188574	0.160737	22.7911	22.5283
Univariate microbial feature (asv: asv114) at the dorsal or volar forearm (dry skin)	Corynebacterium (unc.)	Volar forearm	PopGen	GCST90133280	Skin changes due to chronic exposure to nonionizing radiation	Finngen_R7_L12_NONIONRADISKIN	rs5753713	A	G	0.774277	121	1.84531e-06	0.154289	TRUE	reported	0.013068	0.0236627	0.172275	24.7676	22.5283
Univariate microbial feature (asv: asv114) at the dorsal or volar forearm (dry skin)	Corynebacterium (unc.)	Volar forearm	PopGen	GCST90133280	Skin changes due to chronic exposure to nonionizing radiation	Finngen_R7_L12_NONIONRADISKIN	rs6747344	T	C	-0.561655	121	9.79124e-06	0.121568	TRUE	reported	0.799823	0.0165988	0.149954	20.9925	22.5283
Univariate microbial feature (asv: asv114) at the dorsal or volar forearm (dry skin)	Corynebacterium (unc.)	Volar forearm	PopGen	GCST90133280	Skin changes due to chronic exposure to nonionizing radiation	Finngen_R7_L12_NONIONRADISKIN	rs77790822	G	A	-1.30275	121	3.3528e-06	0.267062	TRUE	reported	0.927429	0.0348875	0.164341	23.4026	22.5283
Univariate microbial feature (asv: asv114) at the dorsal or volar forearm (dry skin)	Corynebacterium (unc.)	Volar forearm	PopGen	GCST90133280	Skin changes due to chronic exposure to nonionizing radiation	Finngen_R7_L12_NONIONRADISKIN	rs77953561	A	G	-0.925878	121	8.46679e-06	0.198874	TRUE	reported	0.557483	0.0296723	0.151916	21.3163	22.5283
Univariate microbial feature (asv: asv114) at the dorsal or volar forearm (dry skin)	Corynebacterium (unc.)	Volar forearm	PopGen	GCST90133280	Skin changes due to chronic exposure to nonionizing radiation	Finngen_R7_L12_NONIONRADISKIN	rs9898663	T	C	-1.00559	121	5.49129e-06	0.211242	TRUE	reported	0.0210902	0.0284588	0.157741	22.2867	22.5283
Univariate microbial feature (asv: asv070) at the antecubital fossa (moist skin)	Veillonella (unc.)	Antecubital fossa	PopGen	GCST90133292	Skin changes due to chronic exposure to nonionizing radiation	Finngen_R7_L12_NONIONRADISKIN	rs10840165	T	C	0.628942	112	8.7106e-07	0.120603	TRUE	reported	0.0785941	0.01709	0.195378	26.7101	24.6604
Univariate microbial feature (asv: asv070) at the antecubital fossa (moist skin)	Veillonella (unc.)	Antecubital fossa	PopGen	GCST90133292	Skin changes due to chronic exposure to nonionizing radiation	Finngen_R7_L12_NONIONRADISKIN	rs11647761	C	T	-1.36511	112	8.52787e-06	0.292246	TRUE	reported	0.211216	0.0316683	0.16305	21.4296	24.6604
Univariate microbial feature (asv: asv070) at the antecubital fossa (moist skin)	Veillonella (unc.)	Antecubital fossa	PopGen	GCST90133292	Skin changes due to chronic exposure to nonionizing radiation	Finngen_R7_L12_NONIONRADISKIN	rs12422413	C	T	-0.789197	112	4.36703e-06	0.163251	TRUE	reported	0.71554	0.0280794	0.172638	22.9527	24.6604
Univariate microbial feature (asv: asv070) at the antecubital fossa (moist skin)	Veillonella (unc.)	Antecubital fossa	PopGen	GCST90133292	Skin changes due to chronic exposure to nonionizing radiation	Finngen_R7_L12_NONIONRADISKIN	rs28514770	C	G	0.787543	112	1.77858e-07	0.14124	TRUE	reported	0.306446	0.0182908	0.21728	30.5356	24.6604
Univariate microbial feature (asv: asv070) at the antecubital fossa (moist skin)	Veillonella (unc.)	Antecubital fossa	PopGen	GCST90133292	Skin changes due to chronic exposure to nonionizing radiation	Finngen_R7_L12_NONIONRADISKIN	rs865203	G	A	0.616451	112	7.6538e-06	0.131224	TRUE	reported	0.578305	0.0165535	0.164605	21.6742	24.6604
