# Supplementary material for: Bidirectional Mendelian Randomization Analysis to Study the Relationship Between Human Skin Microbiota and Radiation-Induced Skin Toxicity
Source: Microorganisms. 2025 Jan 17;13(1):194. doi: 10.3390/microorganisms13010194 (PMC11767967; doi:10.3390/microorganisms13010194)
Supplement: Supplementary file 1 [file microorganisms-13-00194-s001.zip › Table S4.xlsx]

## Sheet: Sheet1
Table S4. The causal effect of human skin microbiota on radiation-related disorders of the skin and subcutaneous tissue, evaluated by two-sample MR analysis
Exposure	Microbial feature	Skin sample site	Cohort	GWAS ID.exposure	Outcome	GWAS ID.outcome	Method	Number of SNPs	Beta	SE	p_Value	lo_ci	up_ci	OR	OR_lci95	OR_uci95
Univariate microbial feature (asv: asv002) at the antecubital fossa (moist skin)	Staphylococcus (unc.)	Antecubital fossa	KORA FF4	GCST90133172	Radiation-related disorders of the skin and subcutaneous tissue	Finngen_R7_L12_RADIATIONRELATEDSKIN	MR Egger	7	0.050244	0.093133	0.612699	-0.132297	0.232785	1.05153	0.876081	1.26211
Univariate microbial feature (asv: asv002) at the antecubital fossa (moist skin)	Staphylococcus (unc.)	Antecubital fossa	KORA FF4	GCST90133172	Radiation-related disorders of the skin and subcutaneous tissue	Finngen_R7_L12_RADIATIONRELATEDSKIN	Weighted median	7	0.0454926	0.0197866	0.0214961	0.00671076	0.0842744	1.04654	1.00673	1.08793
Univariate microbial feature (asv: asv002) at the antecubital fossa (moist skin)	Staphylococcus (unc.)	Antecubital fossa	KORA FF4	GCST90133172	Radiation-related disorders of the skin and subcutaneous tissue	Finngen_R7_L12_RADIATIONRELATEDSKIN	Inverse variance weighted	7	0.0444059	0.0157561	0.00482752	0.0135239	0.0752879	1.04541	1.01362	1.07819
Univariate microbial feature (order: actinomycetales) at the forehead or retroauricular (sebaceous skin)	Order: actinomycetales	Forehead	PopGen	GCST90133192	Radiation-related disorders of the skin and subcutaneous tissue	Finngen_R7_L12_RADIATIONRELATEDSKIN	MR Egger	7	0.0324133	0.0577558	0.598872	-0.0807881	0.145615	1.03294	0.922389	1.15675
Univariate microbial feature (order: actinomycetales) at the forehead or retroauricular (sebaceous skin)	Order: actinomycetales	Forehead	PopGen	GCST90133192	Radiation-related disorders of the skin and subcutaneous tissue	Finngen_R7_L12_RADIATIONRELATEDSKIN	Weighted median	7	0.0326325	0.0190472	0.0866679	-0.00470004	0.069965	1.03317	0.995311	1.07247
Univariate microbial feature (order: actinomycetales) at the forehead or retroauricular (sebaceous skin)	Order: actinomycetales	Forehead	PopGen	GCST90133192	Radiation-related disorders of the skin and subcutaneous tissue	Finngen_R7_L12_RADIATIONRELATEDSKIN	Inverse variance weighted	7	0.0347719	0.0155724	0.0255539	0.00425009	0.0652938	1.03538	1.00426	1.06747
Univariate microbial feature (asv: asv007) at the forehead or retroauricular (sebaceous skin)	Anaerococcus (unc.)	Forehead	PopGen	GCST90133209	Radiation-related disorders of the skin and subcutaneous tissue	Finngen_R7_L12_RADIATIONRELATEDSKIN	MR Egger	7	-0.0548694	0.0574068	0.383069	-0.167387	0.057648	0.946609	0.845872	1.05934
Univariate microbial feature (asv: asv007) at the forehead or retroauricular (sebaceous skin)	Anaerococcus (unc.)	Forehead	PopGen	GCST90133209	Radiation-related disorders of the skin and subcutaneous tissue	Finngen_R7_L12_RADIATIONRELATEDSKIN	Weighted median	7	-0.0128379	0.0156772	0.412849	-0.0435652	0.0178894	0.987244	0.95737	1.01805
Univariate microbial feature (asv: asv007) at the forehead or retroauricular (sebaceous skin)	Anaerococcus (unc.)	Forehead	PopGen	GCST90133209	Radiation-related disorders of the skin and subcutaneous tissue	Finngen_R7_L12_RADIATIONRELATEDSKIN	Inverse variance weighted	7	-0.0287835	0.0125387	0.0217009	-0.0533594	-0.00420753	0.971627	0.948039	0.995801
Univariate microbial feature (asv: asv012) at the antecubital fossa (moist skin)	S. hominis	Antecubital fossa	PopGen	GCST90133180	Radiation-related disorders of the skin and subcutaneous tissue	Finngen_R7_L12_RADIATIONRELATEDSKIN	MR Egger	8	0.0229339	0.0566447	0.69961	-0.0880897	0.133958	1.0232	0.915679	1.14334
Univariate microbial feature (asv: asv012) at the antecubital fossa (moist skin)	S. hominis	Antecubital fossa	PopGen	GCST90133180	Radiation-related disorders of the skin and subcutaneous tissue	Finngen_R7_L12_RADIATIONRELATEDSKIN	Weighted median	8	-0.0171913	0.0120734	0.154475	-0.0408552	0.00647255	0.982956	0.959968	1.00649
Univariate microbial feature (asv: asv012) at the antecubital fossa (moist skin)	S. hominis	Antecubital fossa	PopGen	GCST90133180	Radiation-related disorders of the skin and subcutaneous tissue	Finngen_R7_L12_RADIATIONRELATEDSKIN	Inverse variance weighted	8	-0.0206212	0.00972645	0.0339967	-0.039685	-0.00155732	0.97959	0.961092	0.998444
Univariate microbial feature (family: micrococcaceae) at the dorsal or volar forearm (dry skin)	Family: micrococcaceae	Volar forearm	PopGen	GCST90133227	Radiation-related disorders of the skin and subcutaneous tissue	Finngen_R7_L12_RADIATIONRELATEDSKIN	MR Egger	8	-0.0166488	0.0524002	0.761462	-0.119353	0.0860556	0.983489	0.887494	1.08987
Univariate microbial feature (family: micrococcaceae) at the dorsal or volar forearm (dry skin)	Family: micrococcaceae	Volar forearm	PopGen	GCST90133227	Radiation-related disorders of the skin and subcutaneous tissue	Finngen_R7_L12_RADIATIONRELATEDSKIN	Weighted median	8	-0.0247488	0.0174198	0.155394	-0.0588916	0.0093939	0.975555	0.942809	1.00944
Univariate microbial feature (family: micrococcaceae) at the dorsal or volar forearm (dry skin)	Family: micrococcaceae	Volar forearm	PopGen	GCST90133227	Radiation-related disorders of the skin and subcutaneous tissue	Finngen_R7_L12_RADIATIONRELATEDSKIN	Inverse variance weighted	8	-0.0264427	0.0133541	0.0476908	-0.0526168	-0.000268591	0.973904	0.948744	0.999731
Univariate microbial feature (asv: asv054) at the dorsal or volar forearm (dry skin)	Enhydrobacter (unc.)	Volar forearm	PopGen	GCST90133268	Radiation-related disorders of the skin and subcutaneous tissue	Finngen_R7_L12_RADIATIONRELATEDSKIN	MR Egger	7	0.0084893	0.0541297	0.881513	-0.0976048	0.114583	1.00853	0.907007	1.12141
Univariate microbial feature (asv: asv054) at the dorsal or volar forearm (dry skin)	Enhydrobacter (unc.)	Volar forearm	PopGen	GCST90133268	Radiation-related disorders of the skin and subcutaneous tissue	Finngen_R7_L12_RADIATIONRELATEDSKIN	Weighted median	7	-0.0254593	0.0138703	0.0664277	-0.0526451	0.00172649	0.974862	0.948717	1.00173
Univariate microbial feature (asv: asv054) at the dorsal or volar forearm (dry skin)	Enhydrobacter (unc.)	Volar forearm	PopGen	GCST90133268	Radiation-related disorders of the skin and subcutaneous tissue	Finngen_R7_L12_RADIATIONRELATEDSKIN	Inverse variance weighted	7	-0.0279481	0.0105544	0.0080967	-0.0486346	-0.00726152	0.972439	0.952529	0.992765
Univariate microbial feature (asv: asv065) at the dorsal or volar forearm (dry skin)	Finegoldia (unc.)	Volar forearm	PopGen	GCST90133273	Radiation-related disorders of the skin and subcutaneous tissue	Finngen_R7_L12_RADIATIONRELATEDSKIN	MR Egger	5	-0.0492563	0.0377848	0.283386	-0.123315	0.0248019	0.951937	0.883986	1.02511
Univariate microbial feature (asv: asv065) at the dorsal or volar forearm (dry skin)	Finegoldia (unc.)	Volar forearm	PopGen	GCST90133273	Radiation-related disorders of the skin and subcutaneous tissue	Finngen_R7_L12_RADIATIONRELATEDSKIN	Weighted median	5	-0.0111113	0.0158292	0.48271	-0.0421365	0.0199139	0.98895	0.958739	1.02011
Univariate microbial feature (asv: asv065) at the dorsal or volar forearm (dry skin)	Finegoldia (unc.)	Volar forearm	PopGen	GCST90133273	Radiation-related disorders of the skin and subcutaneous tissue	Finngen_R7_L12_RADIATIONRELATEDSKIN	Inverse variance weighted	5	-0.0281245	0.0141023	0.0461177	-0.055765	-0.000483914	0.972267	0.945761	0.999516
Univariate microbial feature (asv: asv076) at the dorsal or volar forearm (dry skin)	Staphylococcus (unc.)	Volar forearm	PopGen	GCST90133275	Radiation-related disorders of the skin and subcutaneous tissue	Finngen_R7_L12_RADIATIONRELATEDSKIN	MR Egger	6	0.0660651	0.0890953	0.499558	-0.108562	0.240692	1.0683	0.897124	1.27213
Univariate microbial feature (asv: asv076) at the dorsal or volar forearm (dry skin)	Staphylococcus (unc.)	Volar forearm	PopGen	GCST90133275	Radiation-related disorders of the skin and subcutaneous tissue	Finngen_R7_L12_RADIATIONRELATEDSKIN	Weighted median	6	0.0359778	0.0168494	0.0327403	0.00295292	0.0690026	1.03663	1.00296	1.07144
Univariate microbial feature (asv: asv076) at the dorsal or volar forearm (dry skin)	Staphylococcus (unc.)	Volar forearm	PopGen	GCST90133275	Radiation-related disorders of the skin and subcutaneous tissue	Finngen_R7_L12_RADIATIONRELATEDSKIN	Inverse variance weighted	6	0.033618	0.0142981	0.018712	0.00559369	0.0616423	1.03419	1.00561	1.06358
Univariate microbial feature (asv: asv114) at the dorsal or volar forearm (dry skin)	Corynebacterium (unc.)	Volar forearm	PopGen	GCST90133280	Radiation-related disorders of the skin and subcutaneous tissue	Finngen_R7_L12_RADIATIONRELATEDSKIN	MR Egger	7	0.0353139	0.0424629	0.443502	-0.0479134	0.118541	1.03594	0.953216	1.12585
Univariate microbial feature (asv: asv114) at the dorsal or volar forearm (dry skin)	Corynebacterium (unc.)	Volar forearm	PopGen	GCST90133280	Radiation-related disorders of the skin and subcutaneous tissue	Finngen_R7_L12_RADIATIONRELATEDSKIN	Weighted median	7	0.0111256	0.0143878	0.439368	-0.0170746	0.0393257	1.01119	0.98307	1.04011
Univariate microbial feature (asv: asv114) at the dorsal or volar forearm (dry skin)	Corynebacterium (unc.)	Volar forearm	PopGen	GCST90133280	Radiation-related disorders of the skin and subcutaneous tissue	Finngen_R7_L12_RADIATIONRELATEDSKIN	Inverse variance weighted	7	0.0232607	0.0107468	0.030431	0.00219701	0.0443243	1.02353	1.0022	1.04532
