# Supplementary material for: Bidirectional Mendelian Randomization Analysis to Study the Relationship Between Human Skin Microbiota and Radiation-Induced Skin Toxicity
Source: Microorganisms. 2025 Jan 17;13(1):194. doi: 10.3390/microorganisms13010194 (PMC11767967; doi:10.3390/microorganisms13010194)
Supplement: Supplementary file 1 [file microorganisms-13-00194-s001.zip › Table S5.xlsx]

## Sheet: Sheet1
Table S5. The horizontal pleiotropy and heterogeneity tests of MR analysis between human skin microbiota (exposure) and radiation-induced skin toxicity (outcome)
Exposure	Microbial feature	Skin sample site	Cohort	GWAS ID.exposure	Outcome	GWAS ID.outcome	MR-PRESSO global test			MR-Egger intercept test			Cochran Q statistics test
							p-Value	Global test p-Value	Outlier corrected	Egger intercept	SE	p-Value	Q (MR Egger)	Q_pval (MR Egger)	Q (IVW)	Q_pval (IVW)
Univariate microbial feature (asv: asv012) at the antecubital fossa (moist skin)	S. hominis	Antecubital fossa	KORA FF4	GCST90133180	Radiodermatitis	Finngen_R10_L12_RADIODERMATITIS	0.0213112	0.825	NA	-0.0459471	0.308306	0.884226	7.59569	0.748998	7.6179	0.814232
Univariate microbial feature (asv: asv007) at the forehead or retroauricular (sebaceous skin)	Anaerococcus (unc.)	Forehead	PopGen	GCST90133209	Radiodermatitis	Finngen_R10_L12_RADIODERMATITIS	0.00778043	0.941	NA	0.240851	0.350696	0.52277	1.41146	0.923056	1.88312	0.930128
Univariate microbial feature (genus: finegoldia) at the dorsal or volar forearm (dry skin)	Genus: finegoldia	Dorsal forearm	PopGen	GCST90133239	Radiodermatitis	Finngen_R10_L12_RADIODERMATITIS	0.00352169	0.953	NA	0.246901	0.307087	0.457897	1.17102	0.947627	1.81745	0.935698
Univariate microbial feature (asv: asv021) at the dorsal or volar forearm (dry skin)	Micrococcus (unc.)	Dorsal forearm	PopGen	GCST90133259	Radiodermatitis	Finngen_R10_L12_RADIODERMATITIS	0.0377006	0.731	NA	0.321586	0.445469	0.502691	2.95892	0.70632	3.48006	0.74662
Univariate microbial feature (asv: asv022) at the dorsal or volar forearm (dry skin)	S. salivarius	Dorsal forearm	PopGen	GCST90133260	Radiodermatitis	Finngen_R10_L12_RADIODERMATITIS	0.0321664	0.625	NA	0.247618	0.210648	0.267021	8.22248	0.607116	9.60429	0.566293
Univariate microbial feature (family: flavobacteriaceae) at the dorsal or volar forearm (dry skin)	Family: flavobacteriaceae	Dorsal forearm	PopGen	GCST90133310	Radiodermatitis	Finngen_R10_L12_RADIODERMATITIS	0.0820115	0.37	NA	0.63573	0.412046	0.166771	7.00847	0.427998	9.39178	0.310331
Univariate microbial feature (genus: paracoccus) at the dorsal or volar forearm (dry skin)	Genus: paracoccus	Volar forearm	PopGen	GCST90133238	Radiodermatitis	Finngen_R10_L12_RADIODERMATITIS	0.0158924	0.865	NA	0.224106	0.272815	0.430535	5.46518	0.85802	6.13997	0.863864
Univariate microbial feature (asv: asv037) at the dorsal or volar forearm (dry skin)	E. aerosaccus	Volar forearm	PopGen	GCST90133247	Radiodermatitis	Finngen_R10_L12_RADIODERMATITIS	0.0729913	0.596	NA	0.27126	0.323819	0.440397	4.34932	0.500293	5.05105	0.537283
Univariate microbial feature (asv: asv053) at the dorsal or volar forearm (dry skin)	Streptococcus (unc.)	Volar forearm	PopGen	GCST90133267	Radiodermatitis	Finngen_R10_L12_RADIODERMATITIS	0.0216001	0.783	NA	-0.545255	0.433749	0.249045	3.23246	0.862697	4.81269	0.777395
Univariate microbial feature (class: alphaproteobacteria) at the antecubital fossa (moist skin)	Class: alphaproteobacteria	Antecubital fossa	PopGen	GCST90133290	Radiodermatitis	Finngen_R10_L12_RADIODERMATITIS	0.0101473	0.939	NA	0.222566	0.476663	0.654737	2.99296	0.885652	3.21098	0.920428
Univariate microbial feature (family: rhodobacteraceae) at the antecubital fossa (moist skin)	Family: rhodobacteraceae	Antecubital fossa	PopGen	GCST90133298	Radiodermatitis	Finngen_R10_L12_RADIODERMATITIS	0.0101473	0.92	NA	0.222566	0.476663	0.654737	2.99296	0.885652	3.21098	0.920428
Univariate microbial feature (asv: asv002) at the antecubital fossa (moist skin)	Staphylococcus (unc.)	Antecubital fossa	KORA FF4	GCST90133172	Radiation-related disorders of the skin and subcutaneous tissue	Finngen_R7_L12_RADIATIONRELATEDSKIN	0.000819981	0.983	NA	-0.00250091	0.0393207	0.951751	1.24062	0.940921	1.24467	0.974621
Univariate microbial feature (order: actinomycetales) at the forehead or retroauricular (sebaceous skin)	Order: actinomycetales	Forehead	PopGen	GCST90133192	Radiation-related disorders of the skin and subcutaneous tissue	Finngen_R7_L12_RADIATIONRELATEDSKIN	0.00389554	0.966	NA	0.00123407	0.0290997	0.967815	1.4438	0.919463	1.4456	0.963026
Univariate microbial feature (asv: asv007) at the forehead or retroauricular (sebaceous skin)	Anaerococcus (unc.)	Forehead	PopGen	GCST90133209	Radiation-related disorders of the skin and subcutaneous tissue	Finngen_R7_L12_RADIATIONRELATEDSKIN	0.0614733	0.34	NA	0.0176992	0.0378669	0.659873	7.0202	0.219142	7.32694	0.291667
Univariate microbial feature (asv: asv012) at the antecubital fossa (moist skin)	S. hominis	Antecubital fossa	PopGen	GCST90133180	Radiation-related disorders of the skin and subcutaneous tissue	Finngen_R7_L12_RADIATIONRELATEDSKIN	0.0427363	0.621	NA	-0.0363898	0.0466231	0.46476	4.54166	0.603789	5.15085	0.64156
Univariate microbial feature (family: micrococcaceae) at the dorsal or volar forearm (dry skin)	Family: micrococcaceae	Volar forearm	PopGen	GCST90133227	Radiation-related disorders of the skin and subcutaneous tissue	Finngen_R7_L12_RADIATIONRELATEDSKIN	0.0881671	0.326	NA	-0.00567812	0.0292133	0.852302	8.62367	0.195875	8.67797	0.27661
Univariate microbial feature (asv: asv054) at the dorsal or volar forearm (dry skin)	Enhydrobacter (unc.)	Volar forearm	PopGen	GCST90133268	Radiation-related disorders of the skin and subcutaneous tissue	Finngen_R7_L12_RADIATIONRELATEDSKIN	0.00676682	0.884	NA	-0.0283465	0.0413021	0.523034	2.10068	0.835045	2.57172	0.860356
Univariate microbial feature (asv: asv065) at the dorsal or volar forearm (dry skin)	Finegoldia (unc.)	Volar forearm	PopGen	GCST90133273	Radiation-related disorders of the skin and subcutaneous tissue	Finngen_R7_L12_RADIATIONRELATEDSKIN	0.116873	0.293	NA	0.0184748	0.0301837	0.583754	5.04082	0.168832	5.67032	0.225159
Univariate microbial feature (asv: asv076) at the dorsal or volar forearm (dry skin)	Staphylococcus (unc.)	Volar forearm	PopGen	GCST90133275	Radiation-related disorders of the skin and subcutaneous tissue	Finngen_R7_L12_RADIATIONRELATEDSKIN	0.065461	0.243	NA	-0.0225366	0.0609119	0.730149	7.22632	0.124401	7.47362	0.187731
Univariate microbial feature (asv: asv114) at the dorsal or volar forearm (dry skin)	Corynebacterium (unc.)	Volar forearm	PopGen	GCST90133280	Radiation-related disorders of the skin and subcutaneous tissue	Finngen_R7_L12_RADIATIONRELATEDSKIN	0.073625	0.462	NA	-0.00944883	0.0320056	0.779689	5.93274	0.312819	6.03615	0.419152
Univariate microbial feature (asv: asv002) at the antecubital fossa (moist skin)	Staphylococcus (unc.)	Antecubital fossa	KORA FF4	GCST90133172	Skin changes due to chronic exposure to nonionizing radiation	Finngen_R7_L12_NONIONRADISKIN	0.00326473	0.96	NA	0.00724289	0.0412439	0.86749	1.34799	0.929917	1.37883	0.967134
Univariate microbial feature (asv: asv003) at the antecubital fossa (moist skin)	Staphylococcus (unc.)	Antecubital fossa	KORA FF4	GCST90133173	Skin changes due to chronic exposure to nonionizing radiation	Finngen_R7_L12_NONIONRADISKIN	0.0838417	0.546	NA	0.0557341	0.0349662	0.186173	1.85038	0.763253	4.39103	0.494594
Univariate microbial feature (order: actinomycetales) at the forehead or retroauricular (sebaceous skin)	Order: actinomycetales	Forehead	PopGen	GCST90133192	Skin changes due to chronic exposure to nonionizing radiation	Finngen_R7_L12_NONIONRADISKIN	0.00863561	0.953	NA	0.0162891	0.0305365	0.616586	1.32511	0.932327	1.60966	0.951881
Univariate microbial feature (asv: asv015) at the dorsal or volar forearm (dry skin)	Corynebacterium (unc.)	Dorsal forearm	PopGen	GCST90133257	Skin changes due to chronic exposure to nonionizing radiation	Finngen_R7_L12_NONIONRADISKIN	0.100969	0.496	NA	0.022011	0.0721877	0.789237	2.38551	0.303385	2.4964	0.475942
Univariate microbial feature (asv: asv086) at the dorsal or volar forearm (dry skin)	A. johnsonii	Dorsal forearm	PopGen	GCST90133276	Skin changes due to chronic exposure to nonionizing radiation	Finngen_R7_L12_NONIONRADISKIN	0.0556414	0.553	NA	-0.042006	0.0454133	0.390666	5.42871	0.490114	6.28428	0.506975
Univariate microbial feature (family: flavobacteriaceae) at the antecubital fossa (moist skin)	Family: flavobacteriaceae	Antecubital fossa	KORA FF4	GCST90133289	Skin changes due to chronic exposure to nonionizing radiation	Finngen_R7_L12_NONIONRADISKIN	0.0420115	0.76	NA	-0.0455365	0.025495	0.117245	2.15597	0.950706	5.34611	0.720024
Univariate microbial feature (asv: asv012) at the antecubital fossa (moist skin)	S. hominis	Antecubital fossa	PopGen	GCST90133180	Skin changes due to chronic exposure to nonionizing radiation	Finngen_R7_L12_NONIONRADISKIN	0.0708011	0.376	NA	-0.0411494	0.0504415	0.445793	6.37976	0.382019	7.08739	0.419838
Univariate microbial feature (genus: micrococcus) at the dorsal or volar forearm (dry skin)	Genus: micrococcus	Volar forearm	PopGen	GCST90133232	Skin changes due to chronic exposure to nonionizing radiation	Finngen_R7_L12_NONIONRADISKIN	0.0752667	0.09	NA	-0.00658632	0.0312661	0.839159	15.1054	0.0346722	15.2011	0.0553506
Univariate microbial feature (asv: asv042) at the dorsal or volar forearm (dry skin)	Acinetobacter (unc.)	Volar forearm	PopGen	GCST90133264	Skin changes due to chronic exposure to nonionizing radiation	Finngen_R7_L12_NONIONRADISKIN	0.0185369	0.888	NA	0.00537585	0.0355203	0.88345	4.21728	0.837007	4.24018	0.894905
Univariate microbial feature (asv: asv054) at the dorsal or volar forearm (dry skin)	Enhydrobacter (unc.)	Volar forearm	PopGen	GCST90133268	Skin changes due to chronic exposure to nonionizing radiation	Finngen_R7_L12_NONIONRADISKIN	0.0207079	0.844	NA	-0.0223709	0.0433419	0.627757	2.41812	0.788773	2.68453	0.847272
Univariate microbial feature (asv: asv076) at the dorsal or volar forearm (dry skin)	Staphylococcus (unc.)	Volar forearm	PopGen	GCST90133275	Skin changes due to chronic exposure to nonionizing radiation	Finngen_R7_L12_NONIONRADISKIN	0.0414631	0.291	NA	-0.0140447	0.061374	0.830218	6.65893	0.155048	6.7461	0.240218
Univariate microbial feature (asv: asv114) at the dorsal or volar forearm (dry skin)	Corynebacterium (unc.)	Volar forearm	PopGen	GCST90133280	Skin changes due to chronic exposure to nonionizing radiation	Finngen_R7_L12_NONIONRADISKIN	0.0355322	0.376	NA	-0.0109522	0.0353869	0.769425	6.58495	0.253382	6.71111	0.348392
Univariate microbial feature (asv: asv070) at the antecubital fossa (moist skin)	Veillonella (unc.)	Antecubital fossa	PopGen	GCST90133292	Skin changes due to chronic exposure to nonionizing radiation	Finngen_R7_L12_NONIONRADISKIN	0.0453927	0.773	NA	-0.00113349	0.0343692	0.975762	2.00587	0.571188	2.00696	0.734478
