# Supplementary material for: Bidirectional Mendelian Randomization Analysis to Study the Relationship Between Human Skin Microbiota and Radiation-Induced Skin Toxicity
Source: Microorganisms. 2025 Jan 17;13(1):194. doi: 10.3390/microorganisms13010194 (PMC11767967; doi:10.3390/microorganisms13010194)
Supplement: Supplementary file 1 [file microorganisms-13-00194-s001.zip › Table S6.xlsx]

## Sheet: Sheet1
Table S6. The causal effect of human skin microbiota on skin changes due to chronic exposure to nonionizing radiation, evaluated by two-sample MR analysis
Exposure	Microbial feature	Skin sample site	Cohort	GWAS ID.exposure	Outcome	GWAS ID.outcome	Method	Number of SNPs	Beta	SE	p_Value	lo_ci	up_ci	OR	OR_lci95	OR_uci95
Univariate microbial feature (asv: asv002) at the antecubital fossa (moist skin)	Staphylococcus (unc.)	Antecubital fossa	KORA FF4	GCST90133172	Skin changes due to chronic exposure to nonionizing radiation	Finngen_R7_L12_NONIONRADISKIN	MR Egger	7	0.0204882	0.0976793	0.842142	-0.170963	0.21194	1.0207	0.842853	1.23607
Univariate microbial feature (asv: asv002) at the antecubital fossa (moist skin)	Staphylococcus (unc.)	Antecubital fossa	KORA FF4	GCST90133172	Skin changes due to chronic exposure to nonionizing radiation	Finngen_R7_L12_NONIONRADISKIN	Weighted median	7	0.0351931	0.0206565	0.088432	-0.0052937	0.0756799	1.03582	0.99472	1.07862
Univariate microbial feature (asv: asv002) at the antecubital fossa (moist skin)	Staphylococcus (unc.)	Antecubital fossa	KORA FF4	GCST90133172	Skin changes due to chronic exposure to nonionizing radiation	Finngen_R7_L12_NONIONRADISKIN	Inverse variance weighted	7	0.0373943	0.0165336	0.0237149	0.00498846	0.0698001	1.0381	1.005	1.07229
Univariate microbial feature (asv: asv003) at the antecubital fossa (moist skin)	Staphylococcus (unc.)	Antecubital fossa	KORA FF4	GCST90133173	Skin changes due to chronic exposure to nonionizing radiation	Finngen_R7_L12_NONIONRADISKIN	MR Egger	6	-0.0788643	0.0705311	0.32612	-0.217105	0.0593766	0.924165	0.804845	1.06117
Univariate microbial feature (asv: asv003) at the antecubital fossa (moist skin)	Staphylococcus (unc.)	Antecubital fossa	KORA FF4	GCST90133173	Skin changes due to chronic exposure to nonionizing radiation	Finngen_R7_L12_NONIONRADISKIN	Weighted median	6	0.0290876	0.0201411	0.148685	-0.0103889	0.0685641	1.02951	0.989665	1.07097
Univariate microbial feature (asv: asv003) at the antecubital fossa (moist skin)	Staphylococcus (unc.)	Antecubital fossa	KORA FF4	GCST90133173	Skin changes due to chronic exposure to nonionizing radiation	Finngen_R7_L12_NONIONRADISKIN	Inverse variance weighted	6	0.0308811	0.0152999	0.0435517	0.000893214	0.060869	1.03136	1.00089	1.06276
Univariate microbial feature (order: actinomycetales) at the forehead or retroauricular (sebaceous skin)	Order: actinomycetales	Forehead	PopGen	GCST90133192	Skin changes due to chronic exposure to nonionizing radiation	Finngen_R7_L12_NONIONRADISKIN	MR Egger	7	0.00130492	0.0606067	0.983655	-0.117484	0.120094	1.00131	0.889155	1.1276
Univariate microbial feature (order: actinomycetales) at the forehead or retroauricular (sebaceous skin)	Order: actinomycetales	Forehead	PopGen	GCST90133192	Skin changes due to chronic exposure to nonionizing radiation	Finngen_R7_L12_NONIONRADISKIN	Weighted median	7	0.0381368	0.020636	0.0645913	-0.00230965	0.0785833	1.03887	0.997693	1.08175
Univariate microbial feature (order: actinomycetales) at the forehead or retroauricular (sebaceous skin)	Order: actinomycetales	Forehead	PopGen	GCST90133192	Skin changes due to chronic exposure to nonionizing radiation	Finngen_R7_L12_NONIONRADISKIN	Inverse variance weighted	7	0.0324371	0.0163413	0.0471474	0.0004081	0.064466	1.03297	1.00041	1.06659
Univariate microbial feature (asv: asv015) at the dorsal or volar forearm (dry skin)	Corynebacterium (unc.)	Dorsal forearm	PopGen	GCST90133257	Skin changes due to chronic exposure to nonionizing radiation	Finngen_R7_L12_NONIONRADISKIN	MR Egger	4	-0.0798549	0.125441	0.58953	-0.32572	0.16601	0.92325	0.722007	1.18058
Univariate microbial feature (asv: asv015) at the dorsal or volar forearm (dry skin)	Corynebacterium (unc.)	Dorsal forearm	PopGen	GCST90133257	Skin changes due to chronic exposure to nonionizing radiation	Finngen_R7_L12_NONIONRADISKIN	Weighted median	4	-0.025494	0.0241933	0.291991	-0.0729128	0.0219248	0.974828	0.929682	1.02217
Univariate microbial feature (asv: asv015) at the dorsal or volar forearm (dry skin)	Corynebacterium (unc.)	Dorsal forearm	PopGen	GCST90133257	Skin changes due to chronic exposure to nonionizing radiation	Finngen_R7_L12_NONIONRADISKIN	Inverse variance weighted	4	-0.0421751	0.0197349	0.0325912	-0.0808554	-0.00349472	0.958702	0.922327	0.996511
Univariate microbial feature (asv: asv086) at the dorsal or volar forearm (dry skin)	A. johnsonii	Dorsal forearm	PopGen	GCST90133276	Skin changes due to chronic exposure to nonionizing radiation	Finngen_R7_L12_NONIONRADISKIN	MR Egger	8	0.0412822	0.0689215	0.571097	-0.093804	0.176368	1.04215	0.910461	1.19288
Univariate microbial feature (asv: asv086) at the dorsal or volar forearm (dry skin)	A. johnsonii	Dorsal forearm	PopGen	GCST90133276	Skin changes due to chronic exposure to nonionizing radiation	Finngen_R7_L12_NONIONRADISKIN	Weighted median	8	-0.0144799	0.0136518	0.288844	-0.0412375	0.0122776	0.985624	0.959601	1.01235
Univariate microbial feature (asv: asv086) at the dorsal or volar forearm (dry skin)	A. johnsonii	Dorsal forearm	PopGen	GCST90133276	Skin changes due to chronic exposure to nonionizing radiation	Finngen_R7_L12_NONIONRADISKIN	Inverse variance weighted	8	-0.0217891	0.0100333	0.0298791	-0.0414543	-0.00212393	0.978447	0.959393	0.997878
Univariate microbial feature (family: flavobacteriaceae) at the antecubital fossa (moist skin)	Family: flavobacteriaceae	Antecubital fossa	KORA FF4	GCST90133289	Skin changes due to chronic exposure to nonionizing radiation	Finngen_R7_L12_NONIONRADISKIN	MR Egger	9	0.11001	0.0488117	0.0588703	0.0143391	0.205681	1.11629	1.01444	1.22836
Univariate microbial feature (family: flavobacteriaceae) at the antecubital fossa (moist skin)	Family: flavobacteriaceae	Antecubital fossa	KORA FF4	GCST90133289	Skin changes due to chronic exposure to nonionizing radiation	Finngen_R7_L12_NONIONRADISKIN	Weighted median	9	0.0370308	0.0173938	0.0332573	0.00293892	0.0711227	1.03772	1.00294	1.07371
Univariate microbial feature (family: flavobacteriaceae) at the antecubital fossa (moist skin)	Family: flavobacteriaceae	Antecubital fossa	KORA FF4	GCST90133289	Skin changes due to chronic exposure to nonionizing radiation	Finngen_R7_L12_NONIONRADISKIN	Inverse variance weighted	9	0.0260723	0.0131927	0.0481241	0.000214653	0.05193	1.02642	1.00021	1.0533
Univariate microbial feature (asv: asv012) at the antecubital fossa (moist skin)	S. hominis	Antecubital fossa	PopGen	GCST90133180	Skin changes due to chronic exposure to nonionizing radiation	Finngen_R7_L12_NONIONRADISKIN	MR Egger	8	0.0273881	0.0612843	0.670624	-0.092729	0.147505	1.02777	0.91144	1.15894
Univariate microbial feature (asv: asv012) at the antecubital fossa (moist skin)	S. hominis	Antecubital fossa	PopGen	GCST90133180	Skin changes due to chronic exposure to nonionizing radiation	Finngen_R7_L12_NONIONRADISKIN	Weighted median	8	-0.0198586	0.0140582	0.157773	-0.0474127	0.00769546	0.980337	0.953694	1.00773
Univariate microbial feature (asv: asv012) at the antecubital fossa (moist skin)	S. hominis	Antecubital fossa	PopGen	GCST90133180	Skin changes due to chronic exposure to nonionizing radiation	Finngen_R7_L12_NONIONRADISKIN	Inverse variance weighted	8	-0.0218637	0.0102707	0.0332752	-0.0419943	-0.00173315	0.978374	0.958875	0.998268
Univariate microbial feature (genus: micrococcus) at the dorsal or volar forearm (dry skin)	Genus: micrococcus	Volar forearm	PopGen	GCST90133232	Skin changes due to chronic exposure to nonionizing radiation	Finngen_R7_L12_NONIONRADISKIN	MR Egger	9	0.040995	0.0501532	0.440633	-0.0573053	0.139295	1.04185	0.944306	1.14946
Univariate microbial feature (genus: micrococcus) at the dorsal or volar forearm (dry skin)	Genus: micrococcus	Volar forearm	PopGen	GCST90133232	Skin changes due to chronic exposure to nonionizing radiation	Finngen_R7_L12_NONIONRADISKIN	Weighted median	9	0.0166018	0.0173848	0.339595	-0.0174723	0.0506759	1.01674	0.982679	1.05198
Univariate microbial feature (genus: micrococcus) at the dorsal or volar forearm (dry skin)	Genus: micrococcus	Volar forearm	PopGen	GCST90133232	Skin changes due to chronic exposure to nonionizing radiation	Finngen_R7_L12_NONIONRADISKIN	Inverse variance weighted	9	0.0309937	0.0151672	0.0410053	0.00126609	0.0607213	1.03148	1.00127	1.0626
Univariate microbial feature (asv: asv042) at the dorsal or volar forearm (dry skin)	Acinetobacter (unc.)	Volar forearm	PopGen	GCST90133264	Skin changes due to chronic exposure to nonionizing radiation	Finngen_R7_L12_NONIONRADISKIN	MR Egger	10	-0.0260438	0.0516931	0.627969	-0.127362	0.0752746	0.974292	0.880415	1.07818
Univariate microbial feature (asv: asv042) at the dorsal or volar forearm (dry skin)	Acinetobacter (unc.)	Volar forearm	PopGen	GCST90133264	Skin changes due to chronic exposure to nonionizing radiation	Finngen_R7_L12_NONIONRADISKIN	Weighted median	10	-0.0173824	0.0126989	0.17106	-0.0422723	0.00750754	0.982768	0.958609	1.00754
Univariate microbial feature (asv: asv042) at the dorsal or volar forearm (dry skin)	Acinetobacter (unc.)	Volar forearm	PopGen	GCST90133264	Skin changes due to chronic exposure to nonionizing radiation	Finngen_R7_L12_NONIONRADISKIN	Inverse variance weighted	10	-0.0183485	0.00932075	0.0490026	-0.0366172	-7.98713e-05	0.981819	0.964045	0.99992
Univariate microbial feature (asv: asv054) at the dorsal or volar forearm (dry skin)	Enhydrobacter (unc.)	Volar forearm	PopGen	GCST90133268	Skin changes due to chronic exposure to nonionizing radiation	Finngen_R7_L12_NONIONRADISKIN	MR Egger	7	0.00567758	0.0568007	0.924263	-0.105652	0.117007	1.00569	0.899738	1.12413
Univariate microbial feature (asv: asv054) at the dorsal or volar forearm (dry skin)	Enhydrobacter (unc.)	Volar forearm	PopGen	GCST90133268	Skin changes due to chronic exposure to nonionizing radiation	Finngen_R7_L12_NONIONRADISKIN	Weighted median	7	-0.031671	0.0142269	0.0260052	-0.0595557	-0.00378626	0.968825	0.942183	0.996221
Univariate microbial feature (asv: asv054) at the dorsal or volar forearm (dry skin)	Enhydrobacter (unc.)	Volar forearm	PopGen	GCST90133268	Skin changes due to chronic exposure to nonionizing radiation	Finngen_R7_L12_NONIONRADISKIN	Inverse variance weighted	7	-0.0230774	0.0110745	0.037176	-0.0447835	-0.00137132	0.977187	0.956205	0.99863
Univariate microbial feature (asv: asv076) at the dorsal or volar forearm (dry skin)	Staphylococcus (unc.)	Volar forearm	PopGen	GCST90133275	Skin changes due to chronic exposure to nonionizing radiation	Finngen_R7_L12_NONIONRADISKIN	MR Egger	6	0.0591463	0.0897836	0.546037	-0.11683	0.235122	1.06093	0.889737	1.26506
Univariate microbial feature (asv: asv076) at the dorsal or volar forearm (dry skin)	Staphylococcus (unc.)	Volar forearm	PopGen	GCST90133275	Skin changes due to chronic exposure to nonionizing radiation	Finngen_R7_L12_NONIONRADISKIN	Weighted median	6	0.0397815	0.0166591	0.0169413	0.00712974	0.0724333	1.04058	1.00716	1.07512
Univariate microbial feature (asv: asv076) at the dorsal or volar forearm (dry skin)	Staphylococcus (unc.)	Volar forearm	PopGen	GCST90133275	Skin changes due to chronic exposure to nonionizing radiation	Finngen_R7_L12_NONIONRADISKIN	Inverse variance weighted	6	0.0389234	0.0142771	0.0064051	0.0109403	0.0669065	1.03969	1.011	1.0692
Univariate microbial feature (asv: asv114) at the dorsal or volar forearm (dry skin)	Corynebacterium (unc.)	Volar forearm	PopGen	GCST90133280	Skin changes due to chronic exposure to nonionizing radiation	Finngen_R7_L12_NONIONRADISKIN	MR Egger	7	0.046093	0.0469544	0.371352	-0.0459377	0.138124	1.04717	0.955101	1.14812
Univariate microbial feature (asv: asv114) at the dorsal or volar forearm (dry skin)	Corynebacterium (unc.)	Volar forearm	PopGen	GCST90133280	Skin changes due to chronic exposure to nonionizing radiation	Finngen_R7_L12_NONIONRADISKIN	Weighted median	7	0.0161321	0.0161544	0.31798	-0.0155306	0.0477948	1.01626	0.984589	1.04896
Univariate microbial feature (asv: asv114) at the dorsal or volar forearm (dry skin)	Corynebacterium (unc.)	Volar forearm	PopGen	GCST90133280	Skin changes due to chronic exposure to nonionizing radiation	Finngen_R7_L12_NONIONRADISKIN	Inverse variance weighted	7	0.0321202	0.0118923	0.00691468	0.00881131	0.0554291	1.03264	1.00885	1.05699
Univariate microbial feature (asv: asv070) at the antecubital fossa (moist skin)	Veillonella (unc.)	Antecubital fossa	PopGen	GCST90133292	Skin changes due to chronic exposure to nonionizing radiation	Finngen_R7_L12_NONIONRADISKIN	MR Egger	5	-0.0224735	0.044838	0.650688	-0.110356	0.0654091	0.977777	0.895515	1.0676
Univariate microbial feature (asv: asv070) at the antecubital fossa (moist skin)	Veillonella (unc.)	Antecubital fossa	PopGen	GCST90133292	Skin changes due to chronic exposure to nonionizing radiation	Finngen_R7_L12_NONIONRADISKIN	Weighted median	5	-0.0249387	0.0149953	0.0962922	-0.0543295	0.00445209	0.97537	0.94712	1.00446
Univariate microbial feature (asv: asv070) at the antecubital fossa (moist skin)	Veillonella (unc.)	Antecubital fossa	PopGen	GCST90133292	Skin changes due to chronic exposure to nonionizing radiation	Finngen_R7_L12_NONIONRADISKIN	Inverse variance weighted	5	-0.0239005	0.0117499	0.0419415	-0.0469304	-0.000870677	0.976383	0.954154	0.99913
