# Supplementary material for: Bidirectional Mendelian Randomization Analysis to Study the Relationship Between Human Skin Microbiota and Radiation-Induced Skin Toxicity
Source: Microorganisms. 2025 Jan 17;13(1):194. doi: 10.3390/microorganisms13010194 (PMC11767967; doi:10.3390/microorganisms13010194)
Supplement: Supplementary file 1 [file microorganisms-13-00194-s001.zip › Table S7.xlsx]

## Sheet: Sheet1
Table S7. The causal effect of human skin microbiota on radiodermatitis, evaluated by two-sample MR analysis
Exposure	Microbial feature	Skin sample site	Cohort	GWAS ID.exposure	Outcome	GWAS ID.outcome	Method	Number of SNPs	Beta	SE	p_Value	lo_ci	up_ci	OR	OR_lci95	OR_uci95
Univariate microbial feature (asv: asv012) at the antecubital fossa (moist skin)	S. hominis	Antecubital fossa	KORA FF4	GCST90133180	Radiodermatitis	Finngen_R10_L12_RADIODERMATITIS	MR Egger	13	0.279646	0.499654	0.586914	-0.699676	1.25897	1.32266	0.496746	3.52178
Univariate microbial feature (asv: asv012) at the antecubital fossa (moist skin)	S. hominis	Antecubital fossa	KORA FF4	GCST90133180	Radiodermatitis	Finngen_R10_L12_RADIODERMATITIS	Weighted median	13	0.161554	0.132728	0.223537	-0.0985936	0.421701	1.17534	0.906111	1.52455
Univariate microbial feature (asv: asv012) at the antecubital fossa (moist skin)	S. hominis	Antecubital fossa	KORA FF4	GCST90133180	Radiodermatitis	Finngen_R10_L12_RADIODERMATITIS	Inverse variance weighted	13	0.206628	0.097987	0.034968	0.0145735	0.398682	1.22953	1.01468	1.48986
Univariate microbial feature (asv: asv007) at the forehead or retroauricular (sebaceous skin)	Anaerococcus (unc.)	Forehead	PopGen	GCST90133209	Radiodermatitis	Finngen_R10_L12_RADIODERMATITIS	MR Egger	7	-0.627149	0.531573	0.29115	-1.66903	0.414734	0.534112	0.188429	1.51397
Univariate microbial feature (asv: asv007) at the forehead or retroauricular (sebaceous skin)	Anaerococcus (unc.)	Forehead	PopGen	GCST90133209	Radiodermatitis	Finngen_R10_L12_RADIODERMATITIS	Weighted median	7	-0.271553	0.151917	0.0738559	-0.569311	0.026205	0.762195	0.565915	1.02655
Univariate microbial feature (asv: asv007) at the forehead or retroauricular (sebaceous skin)	Anaerococcus (unc.)	Forehead	PopGen	GCST90133209	Radiodermatitis	Finngen_R10_L12_RADIODERMATITIS	Inverse variance weighted	7	-0.27212	0.123836	0.0279895	-0.514838	-0.0294028	0.761763	0.597597	0.971025
Univariate microbial feature (genus: finegoldia) at the dorsal or volar forearm (dry skin)	Genus: finegoldia	Dorsal forearm	PopGen	GCST90133239	Radiodermatitis	Finngen_R10_L12_RADIODERMATITIS	MR Egger	7	-0.758401	0.533696	0.214557	-1.80445	0.287643	0.468415	0.164566	1.33328
Univariate microbial feature (genus: finegoldia) at the dorsal or volar forearm (dry skin)	Genus: finegoldia	Dorsal forearm	PopGen	GCST90133239	Radiodermatitis	Finngen_R10_L12_RADIODERMATITIS	Weighted median	7	-0.312013	0.171415	0.0687255	-0.647987	0.0239605	0.731972	0.523098	1.02425
Univariate microbial feature (genus: finegoldia) at the dorsal or volar forearm (dry skin)	Genus: finegoldia	Dorsal forearm	PopGen	GCST90133239	Radiodermatitis	Finngen_R10_L12_RADIODERMATITIS	Inverse variance weighted	7	-0.343092	0.134202	0.0105722	-0.606129	-0.0800555	0.709573	0.545458	0.923065
Univariate microbial feature (asv: asv021) at the dorsal or volar forearm (dry skin)	Micrococcus (unc.)	Dorsal forearm	PopGen	GCST90133259	Radiodermatitis	Finngen_R10_L12_RADIODERMATITIS	MR Egger	7	-0.218051	0.722432	0.774933	-1.63402	1.19792	0.804084	0.195144	3.31321
Univariate microbial feature (asv: asv021) at the dorsal or volar forearm (dry skin)	Micrococcus (unc.)	Dorsal forearm	PopGen	GCST90133259	Radiodermatitis	Finngen_R10_L12_RADIODERMATITIS	Weighted median	7	0.318393	0.194211	0.101126	-0.06226	0.699046	1.37492	0.939639	2.01183
Univariate microbial feature (asv: asv021) at the dorsal or volar forearm (dry skin)	Micrococcus (unc.)	Dorsal forearm	PopGen	GCST90133259	Radiodermatitis	Finngen_R10_L12_RADIODERMATITIS	Inverse variance weighted	7	0.292897	0.144774	0.0430591	0.00914045	0.576653	1.3403	1.00918	1.78007
Univariate microbial feature (asv: asv022) at the dorsal or volar forearm (dry skin)	S. salivarius	Dorsal forearm	PopGen	GCST90133260	Radiodermatitis	Finngen_R10_L12_RADIODERMATITIS	MR Egger	12	-0.540034	0.292822	0.0949372	-1.11396	0.0338972	0.582729	0.328255	1.03448
Univariate microbial feature (asv: asv022) at the dorsal or volar forearm (dry skin)	S. salivarius	Dorsal forearm	PopGen	GCST90133260	Radiodermatitis	Finngen_R10_L12_RADIODERMATITIS	Weighted median	12	-0.167471	0.122625	0.172028	-0.407817	0.0728743	0.845801	0.665101	1.0756
Univariate microbial feature (asv: asv022) at the dorsal or volar forearm (dry skin)	S. salivarius	Dorsal forearm	PopGen	GCST90133260	Radiodermatitis	Finngen_R10_L12_RADIODERMATITIS	Inverse variance weighted	12	-0.21377	0.0933249	0.0219867	-0.396687	-0.030853	0.807534	0.672545	0.969618
Univariate microbial feature (family: flavobacteriaceae) at the dorsal or volar forearm (dry skin)	Family: flavobacteriaceae	Dorsal forearm	PopGen	GCST90133310	Radiodermatitis	Finngen_R10_L12_RADIODERMATITIS	MR Egger	9	-0.913676	0.778706	0.279038	-2.43994	0.612587	0.401047	0.0871661	1.8452
Univariate microbial feature (family: flavobacteriaceae) at the dorsal or volar forearm (dry skin)	Family: flavobacteriaceae	Dorsal forearm	PopGen	GCST90133310	Radiodermatitis	Finngen_R10_L12_RADIODERMATITIS	Weighted median	9	0.376969	0.170821	0.0273276	0.0421597	0.711779	1.45786	1.04306	2.03761
Univariate microbial feature (family: flavobacteriaceae) at the dorsal or volar forearm (dry skin)	Family: flavobacteriaceae	Dorsal forearm	PopGen	GCST90133310	Radiodermatitis	Finngen_R10_L12_RADIODERMATITIS	Inverse variance weighted	9	0.271858	0.136742	0.0467985	0.00384504	0.539872	1.3124	1.00385	1.71579
Univariate microbial feature (genus: paracoccus) at the dorsal or volar forearm (dry skin)	Genus: paracoccus	Volar forearm	PopGen	GCST90133238	Radiodermatitis	Finngen_R10_L12_RADIODERMATITIS	MR Egger	12	-0.133255	0.439374	0.76789	-0.994428	0.727919	0.875242	0.369935	2.07077
Univariate microbial feature (genus: paracoccus) at the dorsal or volar forearm (dry skin)	Genus: paracoccus	Volar forearm	PopGen	GCST90133238	Radiodermatitis	Finngen_R10_L12_RADIODERMATITIS	Weighted median	12	0.179104	0.13036	0.169469	-0.0764025	0.43461	1.19614	0.926443	1.54436
Univariate microbial feature (genus: paracoccus) at the dorsal or volar forearm (dry skin)	Genus: paracoccus	Volar forearm	PopGen	GCST90133238	Radiodermatitis	Finngen_R10_L12_RADIODERMATITIS	Inverse variance weighted	12	0.217737	0.10238	0.0334406	0.0170721	0.418402	1.24326	1.01722	1.51953
Univariate microbial feature (asv: asv037) at the dorsal or volar forearm (dry skin)	E. aerosaccus	Volar forearm	PopGen	GCST90133247	Radiodermatitis	Finngen_R10_L12_RADIODERMATITIS	MR Egger	7	-0.141991	0.455826	0.767987	-1.03541	0.751428	0.867629	0.355081	2.12002
Univariate microbial feature (asv: asv037) at the dorsal or volar forearm (dry skin)	E. aerosaccus	Volar forearm	PopGen	GCST90133247	Radiodermatitis	Finngen_R10_L12_RADIODERMATITIS	Weighted median	7	0.190327	0.153203	0.214119	-0.109951	0.490604	1.20964	0.895878	1.6333
Univariate microbial feature (asv: asv037) at the dorsal or volar forearm (dry skin)	E. aerosaccus	Volar forearm	PopGen	GCST90133247	Radiodermatitis	Finngen_R10_L12_RADIODERMATITIS	Inverse variance weighted	7	0.22765	0.114302	0.0464083	0.00361884	0.451681	1.25565	1.00363	1.57095
Univariate microbial feature (asv: asv053) at the dorsal or volar forearm (dry skin)	Streptococcus (unc.)	Volar forearm	PopGen	GCST90133267	Radiodermatitis	Finngen_R10_L12_RADIODERMATITIS	MR Egger	9	1.00864	0.635486	0.156491	-0.236914	2.25419	2.74187	0.789059	9.5276
Univariate microbial feature (asv: asv053) at the dorsal or volar forearm (dry skin)	Streptococcus (unc.)	Volar forearm	PopGen	GCST90133267	Radiodermatitis	Finngen_R10_L12_RADIODERMATITIS	Weighted median	9	0.218955	0.129839	0.0917277	-0.03553	0.47344	1.24477	0.965094	1.60551
Univariate microbial feature (asv: asv053) at the dorsal or volar forearm (dry skin)	Streptococcus (unc.)	Volar forearm	PopGen	GCST90133267	Radiodermatitis	Finngen_R10_L12_RADIODERMATITIS	Inverse variance weighted	9	0.219637	0.0994875	0.0272664	0.0246414	0.414632	1.24562	1.02495	1.51381
Univariate microbial feature (class: alphaproteobacteria) at the antecubital fossa (moist skin)	Class: alphaproteobacteria	Antecubital fossa	PopGen	GCST90133290	Radiodermatitis	Finngen_R10_L12_RADIODERMATITIS	MR Egger	9	-0.147324	0.903436	0.87507	-1.91806	1.62341	0.863014	0.146892	5.07035
Univariate microbial feature (class: alphaproteobacteria) at the antecubital fossa (moist skin)	Class: alphaproteobacteria	Antecubital fossa	PopGen	GCST90133290	Radiodermatitis	Finngen_R10_L12_RADIODERMATITIS	Weighted median	9	0.217914	0.166136	0.189634	-0.107712	0.54354	1.24348	0.897886	1.72209
Univariate microbial feature (class: alphaproteobacteria) at the antecubital fossa (moist skin)	Class: alphaproteobacteria	Antecubital fossa	PopGen	GCST90133290	Radiodermatitis	Finngen_R10_L12_RADIODERMATITIS	Inverse variance weighted	9	0.27029	0.127524	0.0340456	0.020344	0.520237	1.31034	1.02055	1.68243
Univariate microbial feature (family: rhodobacteraceae) at the antecubital fossa (moist skin)	Family: rhodobacteraceae	Antecubital fossa	PopGen	GCST90133298	Radiodermatitis	Finngen_R10_L12_RADIODERMATITIS	MR Egger	9	-0.147324	0.903436	0.87507	-1.91806	1.62341	0.863014	0.146892	5.07035
Univariate microbial feature (family: rhodobacteraceae) at the antecubital fossa (moist skin)	Family: rhodobacteraceae	Antecubital fossa	PopGen	GCST90133298	Radiodermatitis	Finngen_R10_L12_RADIODERMATITIS	Weighted median	9	0.217914	0.167865	0.194236	-0.111102	0.54693	1.24348	0.894848	1.72794
Univariate microbial feature (family: rhodobacteraceae) at the antecubital fossa (moist skin)	Family: rhodobacteraceae	Antecubital fossa	PopGen	GCST90133298	Radiodermatitis	Finngen_R10_L12_RADIODERMATITIS	Inverse variance weighted	9	0.27029	0.127524	0.0340456	0.020344	0.520237	1.31034	1.02055	1.68243
