# Supplementary material for: Bidirectional Mendelian Randomization Analysis to Study the Relationship Between Human Skin Microbiota and Radiation-Induced Skin Toxicity
Source: Microorganisms. 2025 Jan 17;13(1):194. doi: 10.3390/microorganisms13010194 (PMC11767967; doi:10.3390/microorganisms13010194)
Supplement: Supplementary file 1 [file microorganisms-13-00194-s001.zip › Table S8.xlsx]

## Sheet: Sheet1
Table S8. The causal effect of radiation-induced skin toxicity on human skin microbiota, evaluated by reverse MR analysis
Exposure	GWAS ID.exposure	Outcome	Microbial feature	Skin sample site	Cohort	GWAS ID.outcome	Method	Number of SNPs	Beta	SE	p_Value	lo_ci	up_ci	OR	OR_lci95	OR_uci95
Radiodermatitis	Finngen_R10_L12_RADIODERMATITIS	Univariate microbial feature (asv: asv012) at the antecubital fossa (moist skin)	S. hominis	Antecubital fossa	KORA FF4	GCST90133180	MR Egger	4	0.710938	0.601255	0.358564	-0.46752	1.8894	2.0359	0.626554	6.61538
Radiodermatitis	Finngen_R10_L12_RADIODERMATITIS	Univariate microbial feature (asv: asv012) at the antecubital fossa (moist skin)	S. hominis	Antecubital fossa	KORA FF4	GCST90133180	Weighted median	4	0.05115	0.127039	0.68722	-0.19785	0.300145	1.05248	0.820496	1.35006
Radiodermatitis	Finngen_R10_L12_RADIODERMATITIS	Univariate microbial feature (asv: asv012) at the antecubital fossa (moist skin)	S. hominis	Antecubital fossa	KORA FF4	GCST90133180	Inverse variance weighted	4	0.080936	0.100323	0.419812	-0.1157	0.277569	1.0843	0.890744	1.31992
Radiodermatitis	Finngen_R10_L12_RADIODERMATITIS	Univariate microbial feature (asv: asv007) at the forehead or retroauricular (sebaceous skin)	Anaerococcus (unc.)	Forehead	PopGen	GCST90133209	MR Egger	4	-0.59298	0.553928	0.396455	-1.67868	0.492718	0.552678	0.18662	1.63676
Radiodermatitis	Finngen_R10_L12_RADIODERMATITIS	Univariate microbial feature (asv: asv007) at the forehead or retroauricular (sebaceous skin)	Anaerococcus (unc.)	Forehead	PopGen	GCST90133209	Weighted median	4	0.095494	0.125714	0.447489	-0.15091	0.341894	1.1002	0.859928	1.40761
Radiodermatitis	Finngen_R10_L12_RADIODERMATITIS	Univariate microbial feature (asv: asv007) at the forehead or retroauricular (sebaceous skin)	Anaerococcus (unc.)	Forehead	PopGen	GCST90133209	Inverse variance weighted	4	0.040357	0.104995	0.700702	-0.16543	0.246148	1.04118	0.847526	1.27909
Radiodermatitis	Finngen_R10_L12_RADIODERMATITIS	Univariate microbial feature (genus: finegoldia) at the dorsal or volar forearm (dry skin)	Genus: finegoldia	Dorsal forearm	PopGen	GCST90133239	MR Egger	4	-0.21337	0.520348	0.721519	-1.23325	0.806511	0.807857	0.291344	2.24008
Radiodermatitis	Finngen_R10_L12_RADIODERMATITIS	Univariate microbial feature (genus: finegoldia) at the dorsal or volar forearm (dry skin)	Genus: finegoldia	Dorsal forearm	PopGen	GCST90133239	Weighted median	4	0.154303	0.108112	0.153506	-0.0576	0.366202	1.16684	0.944032	1.44225
Radiodermatitis	Finngen_R10_L12_RADIODERMATITIS	Univariate microbial feature (genus: finegoldia) at the dorsal or volar forearm (dry skin)	Genus: finegoldia	Dorsal forearm	PopGen	GCST90133239	Inverse variance weighted	4	0.144175	0.088766	0.104329	-0.02981	0.318156	1.15509	0.970634	1.37459
Radiodermatitis	Finngen_R10_L12_RADIODERMATITIS	Univariate microbial feature (asv: asv021) at the dorsal or volar forearm (dry skin)	Micrococcus (unc.)	Dorsal forearm	PopGen	GCST90133259	MR Egger	4	0.470844	0.522416	0.462561	-0.553091	1.49478	1.60134	0.575169	4.45835
Radiodermatitis	Finngen_R10_L12_RADIODERMATITIS	Univariate microbial feature (asv: asv021) at the dorsal or volar forearm (dry skin)	Micrococcus (unc.)	Dorsal forearm	PopGen	GCST90133259	Weighted median	4	-0.0878095	0.120706	0.466939	-0.324393	0.148774	0.915935	0.722966	1.16041
Radiodermatitis	Finngen_R10_L12_RADIODERMATITIS	Univariate microbial feature (asv: asv021) at the dorsal or volar forearm (dry skin)	Micrococcus (unc.)	Dorsal forearm	PopGen	GCST90133259	Inverse variance weighted	4	-0.0782254	0.0968847	0.419432	-0.268119	0.111669	0.924756	0.764816	1.11814
Radiodermatitis	Finngen_R10_L12_RADIODERMATITIS	Univariate microbial feature (asv: asv022) at the dorsal or volar forearm (dry skin)	S. salivarius	Dorsal forearm	PopGen	GCST90133260	MR Egger	4	-0.802635	0.659895	0.347935	-2.09603	0.490758	0.448146	0.122944	1.63355
Radiodermatitis	Finngen_R10_L12_RADIODERMATITIS	Univariate microbial feature (asv: asv022) at the dorsal or volar forearm (dry skin)	S. salivarius	Dorsal forearm	PopGen	GCST90133260	Weighted median	4	-0.0637266	0.134796	0.636383	-0.327928	0.200474	0.938261	0.720415	1.22198
Radiodermatitis	Finngen_R10_L12_RADIODERMATITIS	Univariate microbial feature (asv: asv022) at the dorsal or volar forearm (dry skin)	S. salivarius	Dorsal forearm	PopGen	GCST90133260	Inverse variance weighted	4	0.0324499	0.130806	0.804076	-0.223931	0.28883	1.03298	0.799371	1.33487
Radiodermatitis	Finngen_R10_L12_RADIODERMATITIS	Univariate microbial feature (family: flavobacteriaceae) at the dorsal or volar forearm (dry skin)	Family: flavobacteriaceae	Dorsal forearm	PopGen	GCST90133310	MR Egger	4	-0.335057	0.531903	0.593116	-1.37759	0.707473	0.715297	0.252186	2.02886
Radiodermatitis	Finngen_R10_L12_RADIODERMATITIS	Univariate microbial feature (family: flavobacteriaceae) at the dorsal or volar forearm (dry skin)	Family: flavobacteriaceae	Dorsal forearm	PopGen	GCST90133310	Weighted median	4	0.104925	0.111312	0.345872	-0.113246	0.323096	1.11063	0.892931	1.3814
Radiodermatitis	Finngen_R10_L12_RADIODERMATITIS	Univariate microbial feature (family: flavobacteriaceae) at the dorsal or volar forearm (dry skin)	Family: flavobacteriaceae	Dorsal forearm	PopGen	GCST90133310	Inverse variance weighted	4	0.0641812	0.0913844	0.482479	-0.114932	0.243295	1.06629	0.891427	1.27544
Radiodermatitis	Finngen_R10_L12_RADIODERMATITIS	Univariate microbial feature (genus: paracoccus) at the dorsal or volar forearm (dry skin)	Genus: paracoccus	Volar forearm	PopGen	GCST90133238	MR Egger	4	-0.25223	0.499077	0.663476	-1.23042	0.725961	0.777066	0.292169	2.06672
Radiodermatitis	Finngen_R10_L12_RADIODERMATITIS	Univariate microbial feature (genus: paracoccus) at the dorsal or volar forearm (dry skin)	Genus: paracoccus	Volar forearm	PopGen	GCST90133238	Weighted median	4	0.0242486	0.107242	0.821115	-0.185946	0.234443	1.02454	0.830318	1.2642
Radiodermatitis	Finngen_R10_L12_RADIODERMATITIS	Univariate microbial feature (genus: paracoccus) at the dorsal or volar forearm (dry skin)	Genus: paracoccus	Volar forearm	PopGen	GCST90133238	Inverse variance weighted	4	0.013832	0.0906752	0.878758	-0.163891	0.191555	1.01393	0.848834	1.21113
Radiodermatitis	Finngen_R10_L12_RADIODERMATITIS	Univariate microbial feature (asv: asv037) at the dorsal or volar forearm (dry skin)	E. aerosaccus	Volar forearm	PopGen	GCST90133247	MR Egger	4	-0.417577	0.907995	0.69075	-2.19725	1.36209	0.658641	0.111108	3.90436
Radiodermatitis	Finngen_R10_L12_RADIODERMATITIS	Univariate microbial feature (asv: asv037) at the dorsal or volar forearm (dry skin)	E. aerosaccus	Volar forearm	PopGen	GCST90133247	Weighted median	4	0.0340163	0.155771	0.827137	-0.271294	0.339327	1.0346	0.762392	1.404
Radiodermatitis	Finngen_R10_L12_RADIODERMATITIS	Univariate microbial feature (asv: asv037) at the dorsal or volar forearm (dry skin)	E. aerosaccus	Volar forearm	PopGen	GCST90133247	Inverse variance weighted	4	0.0418574	0.147042	0.775903	-0.246345	0.33006	1.04275	0.781652	1.39105
Radiodermatitis	Finngen_R10_L12_RADIODERMATITIS	Univariate microbial feature (asv: asv053) at the dorsal or volar forearm (dry skin)	Streptococcus (unc.)	Volar forearm	PopGen	GCST90133267	MR Egger	4	0.898139	0.657097	0.305042	-0.389771	2.18605	2.45503	0.677212	8.89999
Radiodermatitis	Finngen_R10_L12_RADIODERMATITIS	Univariate microbial feature (asv: asv053) at the dorsal or volar forearm (dry skin)	Streptococcus (unc.)	Volar forearm	PopGen	GCST90133267	Weighted median	4	0.032883	0.144524	0.820014	-0.250383	0.316149	1.03343	0.778502	1.37184
Radiodermatitis	Finngen_R10_L12_RADIODERMATITIS	Univariate microbial feature (asv: asv053) at the dorsal or volar forearm (dry skin)	Streptococcus (unc.)	Volar forearm	PopGen	GCST90133267	Inverse variance weighted	4	0.114282	0.116507	0.326642	-0.114072	0.342637	1.12107	0.892193	1.40866
Radiodermatitis	Finngen_R10_L12_RADIODERMATITIS	Univariate microbial feature (class: alphaproteobacteria) at the antecubital fossa (moist skin)	Class: alphaproteobacteria	Antecubital fossa	PopGen	GCST90133290	MR Egger	4	-0.202011	0.495377	0.722935	-1.17295	0.768928	0.817086	0.309452	2.15745
Radiodermatitis	Finngen_R10_L12_RADIODERMATITIS	Univariate microbial feature (class: alphaproteobacteria) at the antecubital fossa (moist skin)	Class: alphaproteobacteria	Antecubital fossa	PopGen	GCST90133290	Weighted median	4	0.0403984	0.109544	0.712285	-0.174307	0.255104	1.04123	0.840039	1.2906
Radiodermatitis	Finngen_R10_L12_RADIODERMATITIS	Univariate microbial feature (class: alphaproteobacteria) at the antecubital fossa (moist skin)	Class: alphaproteobacteria	Antecubital fossa	PopGen	GCST90133290	Inverse variance weighted	4	0.0564128	0.0895557	0.528748	-0.119116	0.231942	1.05803	0.887705	1.26105
Radiodermatitis	Finngen_R10_L12_RADIODERMATITIS	Univariate microbial feature (family: rhodobacteraceae) at the antecubital fossa (moist skin)	Family: rhodobacteraceae	Antecubital fossa	PopGen	GCST90133298	MR Egger	4	-0.20201	0.495377	0.722935	-1.17295	0.768928	0.817086	0.309452	2.15745
Radiodermatitis	Finngen_R10_L12_RADIODERMATITIS	Univariate microbial feature (family: rhodobacteraceae) at the antecubital fossa (moist skin)	Family: rhodobacteraceae	Antecubital fossa	PopGen	GCST90133298	Weighted median	4	0.040398	0.106112	0.703415	-0.16758	0.248378	1.04123	0.845708	1.28194
Radiodermatitis	Finngen_R10_L12_RADIODERMATITIS	Univariate microbial feature (family: rhodobacteraceae) at the antecubital fossa (moist skin)	Family: rhodobacteraceae	Antecubital fossa	PopGen	GCST90133298	Inverse variance weighted	4	0.056413	0.089556	0.528748	-0.11912	0.231942	1.05803	0.887705	1.26105
Radiation-related disorders of the skin and subcutaneous tissue	Finngen_R7_L12_RADIATIONRELATEDSKIN	Univariate microbial feature (asv: asv002) at the antecubital fossa (moist skin)	Staphylococcus (unc.)	Antecubital fossa	KORA FF4	GCST90133172	MR Egger	8	-0.51165	0.344879	0.188451	-1.18761	0.164312	0.599505	0.304948	1.17858
Radiation-related disorders of the skin and subcutaneous tissue	Finngen_R7_L12_RADIATIONRELATEDSKIN	Univariate microbial feature (asv: asv002) at the antecubital fossa (moist skin)	Staphylococcus (unc.)	Antecubital fossa	KORA FF4	GCST90133172	Weighted median	8	-0.37015	0.24599	0.132389	-0.85229	0.111988	0.690629	0.426436	1.1185
Radiation-related disorders of the skin and subcutaneous tissue	Finngen_R7_L12_RADIATIONRELATEDSKIN	Univariate microbial feature (asv: asv002) at the antecubital fossa (moist skin)	Staphylococcus (unc.)	Antecubital fossa	KORA FF4	GCST90133172	Inverse variance weighted	8	-0.39044	0.200376	0.051348	-0.78318	0.002292	0.676756	0.456951	1.00229
Radiation-related disorders of the skin and subcutaneous tissue	Finngen_R7_L12_RADIATIONRELATEDSKIN	Univariate microbial feature (order: actinomycetales) at the forehead or retroauricular (sebaceous skin)	Order: actinomycetales	Forehead	PopGen	GCST90133192	MR Egger	8	-0.34382	0.395372	0.41794	-1.11875	0.43111	0.709057	0.326688	1.53897
Radiation-related disorders of the skin and subcutaneous tissue	Finngen_R7_L12_RADIATIONRELATEDSKIN	Univariate microbial feature (order: actinomycetales) at the forehead or retroauricular (sebaceous skin)	Order: actinomycetales	Forehead	PopGen	GCST90133192	Weighted median	8	-0.07473	0.274458	0.785405	-0.61267	0.463208	0.927994	0.541903	1.58916
Radiation-related disorders of the skin and subcutaneous tissue	Finngen_R7_L12_RADIATIONRELATEDSKIN	Univariate microbial feature (order: actinomycetales) at the forehead or retroauricular (sebaceous skin)	Order: actinomycetales	Forehead	PopGen	GCST90133192	Inverse variance weighted	8	0.122513	0.221932	0.580927	-0.31247	0.557499	1.13033	0.731635	1.7463
Radiation-related disorders of the skin and subcutaneous tissue	Finngen_R7_L12_RADIATIONRELATEDSKIN	Univariate microbial feature (asv: asv007) at the forehead or retroauricular (sebaceous skin)	Anaerococcus (unc.)	Forehead	PopGen	GCST90133209	MR Egger	8	-0.07584	0.722212	0.919785	-1.49138	1.33969	0.92696	0.225062	3.81786
Radiation-related disorders of the skin and subcutaneous tissue	Finngen_R7_L12_RADIATIONRELATEDSKIN	Univariate microbial feature (asv: asv007) at the forehead or retroauricular (sebaceous skin)	Anaerococcus (unc.)	Forehead	PopGen	GCST90133209	Weighted median	8	-0.10456	0.364746	0.774368	-0.81946	0.610342	0.90072	0.440669	1.84106
Radiation-related disorders of the skin and subcutaneous tissue	Finngen_R7_L12_RADIATIONRELATEDSKIN	Univariate microbial feature (asv: asv007) at the forehead or retroauricular (sebaceous skin)	Anaerococcus (unc.)	Forehead	PopGen	GCST90133209	Inverse variance weighted	8	0.208966	0.38024	0.582619	-0.5363	0.954236	1.2324	0.584906	2.59668
Radiation-related disorders of the skin and subcutaneous tissue	Finngen_R7_L12_RADIATIONRELATEDSKIN	Univariate microbial feature (asv: asv012) at the antecubital fossa (moist skin)	S. hominis	Antecubital fossa	PopGen	GCST90133180	MR Egger	8	-0.142968	0.544071	0.801514	-1.20935	0.923412	0.866781	0.298392	2.51787
Radiation-related disorders of the skin and subcutaneous tissue	Finngen_R7_L12_RADIATIONRELATEDSKIN	Univariate microbial feature (asv: asv012) at the antecubital fossa (moist skin)	S. hominis	Antecubital fossa	PopGen	GCST90133180	Weighted median	8	-0.37858	0.37844	0.317131	-1.12032	0.363162	0.684833	0.326175	1.43787
Radiation-related disorders of the skin and subcutaneous tissue	Finngen_R7_L12_RADIATIONRELATEDSKIN	Univariate microbial feature (asv: asv012) at the antecubital fossa (moist skin)	S. hominis	Antecubital fossa	PopGen	GCST90133180	Inverse variance weighted	8	-0.414521	0.302475	0.170553	-1.00737	0.17833	0.660657	0.365178	1.19522
Radiation-related disorders of the skin and subcutaneous tissue	Finngen_R7_L12_RADIATIONRELATEDSKIN	Univariate microbial feature (family: micrococcaceae) at the dorsal or volar forearm (dry skin)	Family: micrococcaceae	Volar forearm	PopGen	GCST90133227	MR Egger	8	-0.02037	0.475768	0.967236	-0.95288	0.912133	0.979835	0.38563	2.48963
Radiation-related disorders of the skin and subcutaneous tissue	Finngen_R7_L12_RADIATIONRELATEDSKIN	Univariate microbial feature (family: micrococcaceae) at the dorsal or volar forearm (dry skin)	Family: micrococcaceae	Volar forearm	PopGen	GCST90133227	Weighted median	8	0.03076	0.271282	0.909724	-0.50095	0.562472	1.03124	0.605953	1.75501
Radiation-related disorders of the skin and subcutaneous tissue	Finngen_R7_L12_RADIATIONRELATEDSKIN	Univariate microbial feature (family: micrococcaceae) at the dorsal or volar forearm (dry skin)	Family: micrococcaceae	Volar forearm	PopGen	GCST90133227	Inverse variance weighted	8	0.034824	0.245227	0.887074	-0.44582	0.515469	1.03544	0.640299	1.67442
Radiation-related disorders of the skin and subcutaneous tissue	Finngen_R7_L12_RADIATIONRELATEDSKIN	Univariate microbial feature (asv: asv054) at the dorsal or volar forearm (dry skin)	Enhydrobacter (unc.)	Volar forearm	PopGen	GCST90133268	MR Egger	8	-0.31321	0.499101	0.553417	-1.29145	0.665028	0.731097	0.274873	1.94455
Radiation-related disorders of the skin and subcutaneous tissue	Finngen_R7_L12_RADIATIONRELATEDSKIN	Univariate microbial feature (asv: asv054) at the dorsal or volar forearm (dry skin)	Enhydrobacter (unc.)	Volar forearm	PopGen	GCST90133268	Weighted median	8	0.00477058	0.347289	0.98904	-0.675916	0.685457	1.00478	0.50869	1.98468
Radiation-related disorders of the skin and subcutaneous tissue	Finngen_R7_L12_RADIATIONRELATEDSKIN	Univariate microbial feature (asv: asv054) at the dorsal or volar forearm (dry skin)	Enhydrobacter (unc.)	Volar forearm	PopGen	GCST90133268	Inverse variance weighted	8	0.0489115	0.278833	0.860753	-0.497601	0.595424	1.05013	0.607988	1.8138
Radiation-related disorders of the skin and subcutaneous tissue	Finngen_R7_L12_RADIATIONRELATEDSKIN	Univariate microbial feature (asv: asv065) at the dorsal or volar forearm (dry skin)	Finegoldia (unc.)	Volar forearm	PopGen	GCST90133273	MR Egger	8	-0.637259	0.578227	0.312656	-1.77058	0.496067	0.52874	0.170234	1.64225
Radiation-related disorders of the skin and subcutaneous tissue	Finngen_R7_L12_RADIATIONRELATEDSKIN	Univariate microbial feature (asv: asv065) at the dorsal or volar forearm (dry skin)	Finegoldia (unc.)	Volar forearm	PopGen	GCST90133273	Weighted median	8	-0.45776	0.378485	0.226488	-1.19959	0.28407	0.632699	0.301318	1.32853
Radiation-related disorders of the skin and subcutaneous tissue	Finngen_R7_L12_RADIATIONRELATEDSKIN	Univariate microbial feature (asv: asv065) at the dorsal or volar forearm (dry skin)	Finegoldia (unc.)	Volar forearm	PopGen	GCST90133273	Inverse variance weighted	8	-0.276212	0.311746	0.375609	-0.887233	0.33481	0.758652	0.411793	1.39768
Radiation-related disorders of the skin and subcutaneous tissue	Finngen_R7_L12_RADIATIONRELATEDSKIN	Univariate microbial feature (asv: asv076) at the dorsal or volar forearm (dry skin)	Staphylococcus (unc.)	Volar forearm	PopGen	GCST90133275	MR Egger	8	0.649369	0.73748	0.412452	-0.796092	2.09483	1.91433	0.451088	8.12406
Radiation-related disorders of the skin and subcutaneous tissue	Finngen_R7_L12_RADIATIONRELATEDSKIN	Univariate microbial feature (asv: asv076) at the dorsal or volar forearm (dry skin)	Staphylococcus (unc.)	Volar forearm	PopGen	GCST90133275	Weighted median	8	0.315001	0.412098	0.444639	-0.492712	1.12271	1.37026	0.610967	3.07318
Radiation-related disorders of the skin and subcutaneous tissue	Finngen_R7_L12_RADIATIONRELATEDSKIN	Univariate microbial feature (asv: asv076) at the dorsal or volar forearm (dry skin)	Staphylococcus (unc.)	Volar forearm	PopGen	GCST90133275	Inverse variance weighted	8	0.205536	0.397807	0.605384	-0.574165	0.985237	1.22818	0.563175	2.67845
Radiation-related disorders of the skin and subcutaneous tissue	Finngen_R7_L12_RADIATIONRELATEDSKIN	Univariate microbial feature (asv: asv114) at the dorsal or volar forearm (dry skin)	Corynebacterium (unc.)	Volar forearm	PopGen	GCST90133280	MR Egger	8	0.613161	0.646542	0.379557	-0.654061	1.88038	1.84626	0.51993	6.55601
Radiation-related disorders of the skin and subcutaneous tissue	Finngen_R7_L12_RADIATIONRELATEDSKIN	Univariate microbial feature (asv: asv114) at the dorsal or volar forearm (dry skin)	Corynebacterium (unc.)	Volar forearm	PopGen	GCST90133280	Weighted median	8	0.769278	0.447888	0.0858759	-0.108584	1.64714	2.15821	0.897104	5.1921
Radiation-related disorders of the skin and subcutaneous tissue	Finngen_R7_L12_RADIATIONRELATEDSKIN	Univariate microbial feature (asv: asv114) at the dorsal or volar forearm (dry skin)	Corynebacterium (unc.)	Volar forearm	PopGen	GCST90133280	Inverse variance weighted	8	0.497979	0.338608	0.141383	-0.165694	1.16165	1.64539	0.847306	3.1952
Skin changes due to chronic exposure to nonionizing radiation	Finngen_R7_L12_NONIONRADISKIN	Univariate microbial feature (asv: asv002) at the antecubital fossa (moist skin)	Staphylococcus (unc.)	Antecubital fossa	KORA FF4	GCST90133172	MR Egger	7	-0.384587	0.326788	0.292217	-1.02509	0.255918	0.680732	0.358764	1.29165
Skin changes due to chronic exposure to nonionizing radiation	Finngen_R7_L12_NONIONRADISKIN	Univariate microbial feature (asv: asv002) at the antecubital fossa (moist skin)	Staphylococcus (unc.)	Antecubital fossa	KORA FF4	GCST90133172	Weighted median	7	-0.379448	0.22699	0.094593	-0.824347	0.065452	0.684239	0.438521	1.06764
Skin changes due to chronic exposure to nonionizing radiation	Finngen_R7_L12_NONIONRADISKIN	Univariate microbial feature (asv: asv002) at the antecubital fossa (moist skin)	Staphylococcus (unc.)	Antecubital fossa	KORA FF4	GCST90133172	Inverse variance weighted	7	-0.42429	0.185316	0.0220475	-0.78751	-0.0610707	0.654234	0.454976	0.940757
Skin changes due to chronic exposure to nonionizing radiation	Finngen_R7_L12_NONIONRADISKIN	Univariate microbial feature (asv: asv003) at the antecubital fossa (moist skin)	Staphylococcus (unc.)	Antecubital fossa	KORA FF4	GCST90133173	MR Egger	7	0.219347	0.351152	0.559596	-0.468911	0.907604	1.24526	0.625683	2.47838
Skin changes due to chronic exposure to nonionizing radiation	Finngen_R7_L12_NONIONRADISKIN	Univariate microbial feature (asv: asv003) at the antecubital fossa (moist skin)	Staphylococcus (unc.)	Antecubital fossa	KORA FF4	GCST90133173	Weighted median	7	0.213077	0.227463	0.348885	-0.23275	0.658904	1.23748	0.792351	1.93267
Skin changes due to chronic exposure to nonionizing radiation	Finngen_R7_L12_NONIONRADISKIN	Univariate microbial feature (asv: asv003) at the antecubital fossa (moist skin)	Staphylococcus (unc.)	Antecubital fossa	KORA FF4	GCST90133173	Inverse variance weighted	7	0.246166	0.193967	0.2044	-0.134009	0.626341	1.27911	0.874582	1.87075
Skin changes due to chronic exposure to nonionizing radiation	Finngen_R7_L12_NONIONRADISKIN	Univariate microbial feature (order: actinomycetales) at the forehead or retroauricular (sebaceous skin)	Order: actinomycetales	Forehead	PopGen	GCST90133192	MR Egger	7	-0.224256	0.375983	0.57685	-0.961183	0.512671	0.799111	0.38244	1.66975
Skin changes due to chronic exposure to nonionizing radiation	Finngen_R7_L12_NONIONRADISKIN	Univariate microbial feature (order: actinomycetales) at the forehead or retroauricular (sebaceous skin)	Order: actinomycetales	Forehead	PopGen	GCST90133192	Weighted median	7	-0.0981353	0.244855	0.688575	-0.578051	0.381781	0.906526	0.56099	1.46489
Skin changes due to chronic exposure to nonionizing radiation	Finngen_R7_L12_NONIONRADISKIN	Univariate microbial feature (order: actinomycetales) at the forehead or retroauricular (sebaceous skin)	Order: actinomycetales	Forehead	PopGen	GCST90133192	Inverse variance weighted	7	-0.0126988	0.207109	0.951109	-0.418632	0.393235	0.987382	0.657946	1.48177
Skin changes due to chronic exposure to nonionizing radiation	Finngen_R7_L12_NONIONRADISKIN	Univariate microbial feature (asv: asv015) at the dorsal or volar forearm (dry skin)	Corynebacterium (unc.)	Dorsal forearm	PopGen	GCST90133257	MR Egger	7	0.525752	0.445566	0.29109	-0.347558	1.39906	1.69173	0.706411	4.0514
Skin changes due to chronic exposure to nonionizing radiation	Finngen_R7_L12_NONIONRADISKIN	Univariate microbial feature (asv: asv015) at the dorsal or volar forearm (dry skin)	Corynebacterium (unc.)	Dorsal forearm	PopGen	GCST90133257	Weighted median	7	0.0941196	0.305686	0.758161	-0.505026	0.693265	1.09869	0.60349	2.00024
Skin changes due to chronic exposure to nonionizing radiation	Finngen_R7_L12_NONIONRADISKIN	Univariate microbial feature (asv: asv015) at the dorsal or volar forearm (dry skin)	Corynebacterium (unc.)	Dorsal forearm	PopGen	GCST90133257	Inverse variance weighted	7	-0.125718	0.278421	0.6516	-0.671424	0.419987	0.881863	0.51098	1.52194
Skin changes due to chronic exposure to nonionizing radiation	Finngen_R7_L12_NONIONRADISKIN	Univariate microbial feature (asv: asv086) at the dorsal or volar forearm (dry skin)	A. johnsonii	Dorsal forearm	PopGen	GCST90133276	MR Egger	7	0.389754	0.651625	0.575816	-0.887432	1.66694	1.47662	0.411712	5.29593
Skin changes due to chronic exposure to nonionizing radiation	Finngen_R7_L12_NONIONRADISKIN	Univariate microbial feature (asv: asv086) at the dorsal or volar forearm (dry skin)	A. johnsonii	Dorsal forearm	PopGen	GCST90133276	Weighted median	7	0.12758	0.328687	0.697905	-0.516647	0.771807	1.13608	0.596517	2.16367
Skin changes due to chronic exposure to nonionizing radiation	Finngen_R7_L12_NONIONRADISKIN	Univariate microbial feature (asv: asv086) at the dorsal or volar forearm (dry skin)	A. johnsonii	Dorsal forearm	PopGen	GCST90133276	Inverse variance weighted	7	-0.000321996	0.358151	0.999283	-0.702298	0.701654	0.999678	0.495445	2.01709
Skin changes due to chronic exposure to nonionizing radiation	Finngen_R7_L12_NONIONRADISKIN	Univariate microbial feature (family: flavobacteriaceae) at the antecubital fossa (moist skin)	Family: flavobacteriaceae	Antecubital fossa	KORA FF4	GCST90133289	MR Egger	7	0.389754	0.651625	0.575816	-0.887432	1.66694	1.47662	0.411712	5.29593
Skin changes due to chronic exposure to nonionizing radiation	Finngen_R7_L12_NONIONRADISKIN	Univariate microbial feature (family: flavobacteriaceae) at the antecubital fossa (moist skin)	Family: flavobacteriaceae	Antecubital fossa	KORA FF4	GCST90133289	Weighted median	7	0.12758	0.328687	0.697905	-0.516647	0.771807	1.13608	0.596517	2.16367
Skin changes due to chronic exposure to nonionizing radiation	Finngen_R7_L12_NONIONRADISKIN	Univariate microbial feature (family: flavobacteriaceae) at the antecubital fossa (moist skin)	Family: flavobacteriaceae	Antecubital fossa	KORA FF4	GCST90133289	Inverse variance weighted	7	-0.000321996	0.358151	0.999283	-0.702298	0.701654	0.999678	0.495445	2.01709
Skin changes due to chronic exposure to nonionizing radiation	Finngen_R7_L12_NONIONRADISKIN	Univariate microbial feature (asv: asv012) at the antecubital fossa (moist skin)	S. hominis	Antecubital fossa	PopGen	GCST90133180	MR Egger	7	-0.348242	0.559899	0.561219	-1.44564	0.74916	0.705928	0.235594	2.11522
Skin changes due to chronic exposure to nonionizing radiation	Finngen_R7_L12_NONIONRADISKIN	Univariate microbial feature (asv: asv012) at the antecubital fossa (moist skin)	S. hominis	Antecubital fossa	PopGen	GCST90133180	Weighted median	7	-0.169718	0.349036	0.626791	-0.853829	0.514393	0.843903	0.425781	1.67262
Skin changes due to chronic exposure to nonionizing radiation	Finngen_R7_L12_NONIONRADISKIN	Univariate microbial feature (asv: asv012) at the antecubital fossa (moist skin)	S. hominis	Antecubital fossa	PopGen	GCST90133180	Inverse variance weighted	7	-0.133421	0.29154	0.64721	-0.704839	0.437997	0.875097	0.494188	1.5496
Skin changes due to chronic exposure to nonionizing radiation	Finngen_R7_L12_NONIONRADISKIN	Univariate microbial feature (genus: micrococcus) at the dorsal or volar forearm (dry skin)	Genus: micrococcus	Volar forearm	PopGen	GCST90133232	MR Egger	7	0.0907446	0.435491	0.84316	-0.762817	0.944306	1.09499	0.466351	2.57103
Skin changes due to chronic exposure to nonionizing radiation	Finngen_R7_L12_NONIONRADISKIN	Univariate microbial feature (genus: micrococcus) at the dorsal or volar forearm (dry skin)	Genus: micrococcus	Volar forearm	PopGen	GCST90133232	Weighted median	7	0.0396158	0.29667	0.89377	-0.541857	0.621089	1.04041	0.581667	1.86095
Skin changes due to chronic exposure to nonionizing radiation	Finngen_R7_L12_NONIONRADISKIN	Univariate microbial feature (genus: micrococcus) at the dorsal or volar forearm (dry skin)	Genus: micrococcus	Volar forearm	PopGen	GCST90133232	Inverse variance weighted	7	-0.100079	0.236182	0.671757	-0.562995	0.362837	0.904766	0.569501	1.4374
Skin changes due to chronic exposure to nonionizing radiation	Finngen_R7_L12_NONIONRADISKIN	Univariate microbial feature (asv: asv042) at the dorsal or volar forearm (dry skin)	Acinetobacter (unc.)	Volar forearm	PopGen	GCST90133264	MR Egger	7	0.0942667	0.600247	0.881353	-1.08222	1.27075	1.09885	0.338843	3.56353
Skin changes due to chronic exposure to nonionizing radiation	Finngen_R7_L12_NONIONRADISKIN	Univariate microbial feature (asv: asv042) at the dorsal or volar forearm (dry skin)	Acinetobacter (unc.)	Volar forearm	PopGen	GCST90133264	Weighted median	7	0.440736	0.3269	0.177584	-0.199987	1.08146	1.55385	0.818741	2.94898
Skin changes due to chronic exposure to nonionizing radiation	Finngen_R7_L12_NONIONRADISKIN	Univariate microbial feature (asv: asv042) at the dorsal or volar forearm (dry skin)	Acinetobacter (unc.)	Volar forearm	PopGen	GCST90133264	Inverse variance weighted	7	0.472708	0.330374	0.15248	-0.174825	1.12024	1.60433	0.839604	3.06559
Skin changes due to chronic exposure to nonionizing radiation	Finngen_R7_L12_NONIONRADISKIN	Univariate microbial feature (asv: asv054) at the dorsal or volar forearm (dry skin)	Enhydrobacter (unc.)	Volar forearm	PopGen	GCST90133268	MR Egger	7	-0.231735	0.492558	0.657826	-1.19715	0.733679	0.793156	0.302054	2.08273
Skin changes due to chronic exposure to nonionizing radiation	Finngen_R7_L12_NONIONRADISKIN	Univariate microbial feature (asv: asv054) at the dorsal or volar forearm (dry skin)	Enhydrobacter (unc.)	Volar forearm	PopGen	GCST90133268	Weighted median	7	-0.0548559	0.328674	0.867448	-0.699057	0.589345	0.946622	0.497054	1.80281
Skin changes due to chronic exposure to nonionizing radiation	Finngen_R7_L12_NONIONRADISKIN	Univariate microbial feature (asv: asv054) at the dorsal or volar forearm (dry skin)	Enhydrobacter (unc.)	Volar forearm	PopGen	GCST90133268	Inverse variance weighted	7	-0.0434663	0.259591	0.867023	-0.552266	0.465333	0.957465	0.575644	1.59254
Skin changes due to chronic exposure to nonionizing radiation	Finngen_R7_L12_NONIONRADISKIN	Univariate microbial feature (asv: asv076) at the dorsal or volar forearm (dry skin)	Staphylococcus (unc.)	Volar forearm	PopGen	GCST90133275	MR Egger	7	0.421278	0.700132	0.573606	-0.950981	1.79354	1.52391	0.386362	6.01067
Skin changes due to chronic exposure to nonionizing radiation	Finngen_R7_L12_NONIONRADISKIN	Univariate microbial feature (asv: asv076) at the dorsal or volar forearm (dry skin)	Staphylococcus (unc.)	Volar forearm	PopGen	GCST90133275	Weighted median	7	0.312235	0.367025	0.394925	-0.407134	1.03161	1.36648	0.665555	2.80557
Skin changes due to chronic exposure to nonionizing radiation	Finngen_R7_L12_NONIONRADISKIN	Univariate microbial feature (asv: asv076) at the dorsal or volar forearm (dry skin)	Staphylococcus (unc.)	Volar forearm	PopGen	GCST90133275	Inverse variance weighted	7	0.236283	0.3558	0.506633	-0.461085	0.933651	1.26653	0.630599	2.54378
Skin changes due to chronic exposure to nonionizing radiation	Finngen_R7_L12_NONIONRADISKIN	Univariate microbial feature (asv: asv114) at the dorsal or volar forearm (dry skin)	Corynebacterium (unc.)	Volar forearm	PopGen	GCST90133280	MR Egger	7	0.632676	0.675086	0.391691	-0.690491	1.95584	1.88264	0.50133	7.06988
Skin changes due to chronic exposure to nonionizing radiation	Finngen_R7_L12_NONIONRADISKIN	Univariate microbial feature (asv: asv114) at the dorsal or volar forearm (dry skin)	Corynebacterium (unc.)	Volar forearm	PopGen	GCST90133280	Weighted median	7	0.209496	0.381219	0.582634	-0.537693	0.956684	1.23306	0.584094	2.60305
Skin changes due to chronic exposure to nonionizing radiation	Finngen_R7_L12_NONIONRADISKIN	Univariate microbial feature (asv: asv114) at the dorsal or volar forearm (dry skin)	Corynebacterium (unc.)	Volar forearm	PopGen	GCST90133280	Inverse variance weighted	7	0.423045	0.327409	0.196323	-0.218677	1.06477	1.5266	0.803581	2.90016
Skin changes due to chronic exposure to nonionizing radiation	Finngen_R7_L12_NONIONRADISKIN	Univariate microbial feature (asv: asv070) at the antecubital fossa (moist skin)	Veillonella (unc.)	Antecubital fossa	PopGen	GCST90133292	MR Egger	7	0.129956	0.578229	0.831072	-1.00337	1.26328	1.13878	0.366641	3.53702
Skin changes due to chronic exposure to nonionizing radiation	Finngen_R7_L12_NONIONRADISKIN	Univariate microbial feature (asv: asv070) at the antecubital fossa (moist skin)	Veillonella (unc.)	Antecubital fossa	PopGen	GCST90133292	Weighted median	7	0.0773118	0.388287	0.842177	-0.683731	0.838355	1.08038	0.50473	2.31256
Skin changes due to chronic exposure to nonionizing radiation	Finngen_R7_L12_NONIONRADISKIN	Univariate microbial feature (asv: asv070) at the antecubital fossa (moist skin)	Veillonella (unc.)	Antecubital fossa	PopGen	GCST90133292	Inverse variance weighted	7	-0.117243	0.31492	0.709673	-0.734486	0.5	0.889369	0.479752	1.64872
